# Supplementary material for: A systematic approach to analyze the social determinants of cardiovascular disease
Source: PLoS One. 2018 Jan 25;13(1):e0190960. doi: 10.1371/journal.pone.0190960 (PMC5784921; doi:10.1371/journal.pone.0190960)
Supplement: S1 Text — PubMed search MongoDb text file. A database file containing all bibliographical records retrieved by the Systematic Search using as main parameter the Social Determinants of Health MeSH term and as modifiers the cardiovascular disease main terms as discussed in the Literature mining strategy subsection. (TXT) [file pone.0190960.s001.txt]

PMID- 27440988
OWN - NLM
STAT- In-Data-Review
DA  - 20160721
LR  - 20160724
IS  - 1049-510X (Print)
IS  - 1049-510X (Linking)
VI  - 26
IP  - 3
DP  - 2016 Summer
TI  - The Inaugural Elijah B. Saunders Memorial Lecture: The Global Consequences of
      Hypertension and Related Disparities.
PG  - 461-8
LID - 10.18865/ed.26.3.461 [doi]
AB  - This inaugural memorial lecture provides an opportunity to celebrate the life of 
      Elijah B. Saunders, MD, FACC and pays tribute to his pioneering spirit in the
      quest to advance health equity in the prevention and control of hypertension and 
      cardiovascular diseases. It also enables an assessment of the state of the global
      burden of hypertension and related disparities. Despite the remarkable biomedical
      research progress made over the last half-century, hypertension remains the
      leading risk factor for global disease burden and the major preventable
      contributor to cardiovascular and all-cause mortality. Additionally, disparities 
      in hypertension-related morbidity and mortality remain pervasive worldwide.
      National hypertension control rates showing progress often mask important
      suboptimal treatment and control in population groups defined by sex, race,
      ethnicity, geography, and social and environmental determinants. Within these
      groups, many hypertension-related disparities remain largely unchanged while
      other gaps have widened. In essence, current research has been relatively
      ineffective in guiding large-scale, sustained elimination of hypertension-related
      disparities. An important explanation for these observations may be the
      significant advances made in observational epidemiological research, especially
      in improved surveillance and data collection that document the extent of
      disparities in marked contrast to the relative paucity of interventional
      disparities research. The paucity of these interventional research studies
      remains a continuing challenge. The time has come for renewed efforts in building
      strategic partnerships that leverage transdisciplinary, multi-sectoral expertise 
      to provide global leadership in interventional implementation research for
      hypertension control and elimination of related disparities. Developing an
      appropriately skilled implementation research workforce will be crucial. The
      National Heart, Lung, and Blood Institute and its biomedical research funding
      partners remain committed to a strategic agenda of implementation research,
      training, and education for the prevention and control of hypertension and
      elimination of related disparities.
FAU - Mensah, George A
AU  - Mensah GA
AD  - Center for Translation Research and Implementation Science (CTRIS); National
      Heart, Lung, and Blood Institute; National Institutes of Health.
LA  - eng
PT  - Journal Article
DEP - 20160721
PL  - United States
TA  - Ethn Dis
JT  - Ethnicity & disease
JID - 9109034
SB  - IM
PMC - PMC4948815
OID - NLM: PMC4948815 [Available on 01/21/17]
OTO - NOTNLM
OT  - Blood Pressure
OT  - Control Rate
OT  - Disparities
OT  - Global, Low- and Middle-Income Countries
OT  - Hypertension
OT  - Mortality
OT  - Prevalence
EDAT- 2016/07/22 06:00
MHDA- 2016/07/22 06:00
CRDT- 2016/07/22 06:00
PMCR- 2017/01/21 00:00
AID - 10.18865/ed.26.3.461 [doi]
AID - ed.26.3.461 [pii]
PST - epublish
SO  - Ethn Dis. 2016 Jul 21;26(3):461-8. doi: 10.18865/ed.26.3.461.

PMID- 27429629
OWN - NLM
STAT- PubMed-not-MEDLINE
DA  - 20160719
DCOM- 20160719
LR  - 20160720
IS  - 1735-3955 (Print)
IS  - 1735-3955 (Linking)
VI  - 12
IP  - 2
DP  - 2016 Mar
TI  - Policy makers' viewpoints on implementation of the World Health Organization
      Framework Convention on Tobacco Control in Iran: A qualitative investigation of
      program facilitators.
PG  - 94-9
AB  - BACKGROUND: The epidemic of smoking is a great concern of health systems.
      Moreover, the number of smokers is increasing worldwide and this has led to an
      escalating trend of morbidity, mortality, and burden of smoking-related diseases.
      Therefore, monitoring the implementation of tobacco control laws in different
      countries is of extreme importance. This study aimed to describe policy makers'
      experiences and perceptions of the facilitating factors of the implementation of 
      the World Health Organization Framework Convention on Tobacco Control (WHO FCTC) 
      in Iran. METHODS: This was a qualitative research in which data were collected
      through individual interviews. The participants included policy makers who were
      members of the national assembly for tobacco control. In this study, 13
      unstructured interviews of about 45 to 60 minutes duration were conducted in an
      extrapolative manner. The qualitative content analysis method was applied until
      extrapolation of basic themes was complete. RESULTS: As a result of the analysis,
      the themes of performance through training, through research, through
      intersectoral collaboration, and through setting priorities emerged. The emerged 
      themes connote some critical points that have key roles in promoting the
      effective implementation of the WHO FCTC. Furthermore, the main role of the
      health sector becomes predominant. CONCLUSION: The study findings suggested the
      managed and coordinated work as one of the main facilitating factors of the
      implementation of the WHO FCTC at a national level.
FAU - Sarrafzadegan, Nizal
AU  - Sarrafzadegan N
AD  - Professor, Isfahan Cardiovascular Research Center, Cardiovascular Research
      Institute, Isfahan University of Medical Sciences, Isfahan, Iran.
FAU - Rabiei, Katayoun
AU  - Rabiei K
AD  - PhD Candidate, Isfahan Cardiovascular Research Center, Cardiovascular Research
      Institute, Isfahan University of Medical Sciences, Isfahan, Iran.
FAU - Alavi, Mousa
AU  - Alavi M
AD  - Assistant Professor, Nursing and Midwifery Care Research Center, School of
      Nursing and Midwifery, Isfahan University of Medical Sciences, Isfahan, Iran.
FAU - Kelishadi, Roya
AU  - Kelishadi R
AD  - Professor, Isfahan Cardiovascular Research Center, Cardiovascular Research
      Institute, Isfahan University of Medical Sciences, Isfahan, Iran.
FAU - Manzouri, Leila
AU  - Manzouri L
AD  - Assistant Professor, Social Determinants of Health Research Center, Yasuj
      University of Medical Sciences, Yasuj, Iran.
FAU - Abedi, Heidarali
AU  - Abedi H
AD  - Professor, School of Nursing and Midwifery, Islamic Azad University, Khorasgan
      Branch (Isfahan), Isfahan, Iran.
FAU - Fereydoun-Mohaseli, Khadijeh
AU  - Fereydoun-Mohaseli K
AD  - National Tobacco Control Secretariat, Ministry of Health, Tehran, Iran.
FAU - Azaripour-Masooleh, Hasan
AU  - Azaripour-Masooleh H
AD  - General Practitioner, Social Security Organization, Tehran, Iran.
FAU - Roohafza, Hamidreza
AU  - Roohafza H
AD  - Assistant Professor, Isfahan Cardiovascular Research Center, Cardiovascular
      Research Institute, Isfahan University of Medical Sciences, Isfahan, Iran.
FAU - Heidari, Gholamreza
AU  - Heidari G
AD  - Tobacco Prevention and Control Research Center, Shahid Beheshti University of
      Medical Sciences, Tehran, Iran.
LA  - eng
PT  - Journal Article
PL  - Iran
TA  - ARYA Atheroscler
JT  - ARYA atherosclerosis
JID - 101487337
PMC - PMC4933748
OID - NLM: PMC4933748
OTO - NOTNLM
OT  - FCTC
OT  - Iran
OT  - Policy Makers
OT  - Qualitative
OT  - Tobacco
OT  - WHO
EDAT- 2016/07/19 06:00
MHDA- 2016/07/19 06:01
CRDT- 2016/07/19 06:00
PST - ppublish
SO  - ARYA Atheroscler. 2016 Mar;12(2):94-9.

PMID- 27429625
OWN - NLM
STAT- PubMed-not-MEDLINE
DA  - 20160719
DCOM- 20160719
LR  - 20160720
IS  - 1735-3955 (Print)
IS  - 1735-3955 (Linking)
VI  - 12
IP  - 2
DP  - 2016 Mar
TI  - Predictive factors of short-term survival from acute myocardial infarction in
      early and late patients in Isfahan and Najafabad, Iran.
PG  - 59-67
AB  - BACKGROUND: Cardiovascular disease (CVD) is the primary cause of mortality in the
      world and Iran. The aim of this study was to determine the prognostic factors of 
      short-term survival from acute myocardial infarction (AMI) in early and late
      patients in the Najafabad and Isfahan County, Iran. METHODS: This hospital-based 
      cohort study was conducted using the hospital registry of 1999-2009 in Iran. All 
      patients (n = 14426) with an AMI referred to hospitals of Isfahan and Najafabad
      were investigated. To determine prognostic factors of short-term (28-days)
      survival in early and late patients, unadjusted and adjusted hazard ratio (HR)
      was calculated using univariate and multivariate Cox regression. RESULTS: The
      short-term (28-day) survival rate of early and late patients was 96.64% and
      89.42% (P < 0.001), respectively. In 80% of early and 79.3% of late patients,
      mortality occurred during the first 7 days of disease occurrence. HR of death was
      higher in women in the two groups; it was 1.97 in early patients was (CI95%:
      1.32-2.92) and 1.35 in late patients (CI95%: 1.19-1.53) compared to men. HR of
      death had a rising trend with the increasing of age in the two groups.
      CONCLUSION: Short-term survival rate was higher in early patients than in late
      patients. In addition, case fatality rate (CFR) of AMI in women was higher than
      in men. In both groups, sex, age, an atomic location of myocardial infarction
      based on the International Classification of Disease, Revision 10 (ICD10),
      cardiac enzymes, and clinical symptoms were significant predictors of survival in
      early and late patients following AMI.
FAU - Abdolazimi, Mohammad
AU  - Abdolazimi M
AD  - Resident, Department of Cardiology, School of Medicine, Isfahan University of
      Medical Sciences, Isfahan, Iran.
FAU - Khosravi, Alireza
AU  - Khosravi A
AD  - Associate Professor, Interventional Cardiology Research Center, Cardiovascular
      Research Institute, Isfahan University of Medical Sciences, Isfahan, Iran.
FAU - Sadeghi, Masoumeh
AU  - Sadeghi M
AD  - Associate Professor, Cardiac Rehabilitation Research Center, Cardiovascular
      Research Institute, Isfahan University of Medical Sciences, Isfahan, Iran.
FAU - Mohammadian-Hafshejani, Abdollah
AU  - Mohammadian-Hafshejani A
AD  - Social Determinants in Health Promotion Research Center, Hormozgan University of 
      Medical Sciences, Bandar Abbas, Iran AND PhD Candidate, Department of
      Epidemiology and Biostatistics, School of Public Health, Tehran University of
      Medical Sciences, Tehran, Iran.
FAU - Sarrafzadegan, Nizal
AU  - Sarrafzadegan N
AD  - Isfahan Cardiovascular Research Center, Cardiovascular Research Institute,
      Isfahan University of Medical Sciences, Isfahan, Iran.
FAU - Salehiniya, Hamid
AU  - Salehiniya H
AD  - Zabol University of Medical Sciences, Zabol AND Minimally Invasive Surgery
      Research Center, Iran University of Medical Sciences, Tehran, Iran.
FAU - Golshahi, Jafar
AU  - Golshahi J
AD  - Associate Professor, Cardiac Rehabilitation Research Center, Cardiovascular
      Research Institute, Isfahan University of Medical Sciences, Isfahan, Iran.
LA  - eng
PT  - Journal Article
PL  - Iran
TA  - ARYA Atheroscler
JT  - ARYA atherosclerosis
JID - 101487337
PMC - PMC4933744
OID - NLM: PMC4933744
OTO - NOTNLM
OT  - Early
OT  - Iran
OT  - Late
OT  - Myocardial Infarction
OT  - Regression Analysis
OT  - Survival Rate
EDAT- 2016/07/19 06:00
MHDA- 2016/07/19 06:01
CRDT- 2016/07/19 06:00
PST - ppublish
SO  - ARYA Atheroscler. 2016 Mar;12(2):59-67.

PMID- 27413659
OWN - NLM
STAT- PubMed-not-MEDLINE
DA  - 20160714
DCOM- 20160714
LR  - 20160716
IS  - 2211-3355 (Electronic)
IS  - 2211-3355 (Linking)
VI  - 4
DP  - 2016 Dec
TI  - Determinants of participation in a cardiometabolic health check among underserved
      groups.
PG  - 33-43
LID - 10.1016/j.pmedr.2016.04.009 [doi]
AB  - Cardiometabolic diseases affect underserved groups disparately. Participation in 
      health checks is also lower, widening health inequalities in society. Two-stage
      screening (non-invasive health risk assessment (HRA) and GP consultations for
      high-risk individuals) seems cost-effective, provided that drop-out rates are low
      in both steps. We aimed to explore the process of decision-making regarding HRA
      participation among underserved groups (45-70 y): native Dutch with a lower
      socioeconomic status (SES), Turkish, Moroccan, and Surinamese participants. We
      conducted a cross-sectional questionnaire study. The questionnaire comprised the 
      following determinants: a self-formulated first reaction, a structured set of
      predefined determinants, and the most important barrier(s) and facilitator(s) for
      HRA completion. We used univariable and (stepwise) multivariate logistic
      regression analyses to assess which determinants were associated with HRA
      completion. Of the 892 participants in the questionnaire, 78% (n = 696) also
      completed the HRA. Moroccans and patients from GP practices with a predominantly 
      non-Western population less often completed the HRA. A lower SES score, wanting
      to know one's risk, not remembering receiving the invitation (thus requiring a
      phone call), fear of the test result and/or adjusting lifestyle, perceived
      control of staying healthy, wanting to participate, and perceiving no barriers
      were associated with completing the HRA. We conclude that our 'hard-to-reach'
      population may not be unwilling to participate in the HRA. A more comprehensive
      approach, involving key figures within a community informing people about and
      providing help completing the HRA, would possibly be more suitable. Efforts
      should be particularly targeted at the less acculturated immigrants with an
      external locus of control.
FAU - Groenenberg, I
AU  - Groenenberg I
AD  - Leiden University Medical Center, Department of Public Health and Primary Care,
      Hippocratespad 21, PO Box 9600, V0-P, 2300 RC Leiden, The Netherlands.
FAU - Crone, M R
AU  - Crone MR
AD  - Leiden University Medical Center, Department of Public Health and Primary Care,
      Hippocratespad 21, PO Box 9600, V0-P, 2300 RC Leiden, The Netherlands.
FAU - van Dijk, S
AU  - van Dijk S
AD  - Leiden University, Department of Social Sciences, Institute for Psychology,
      Health, Medical, and Neuropsychology, Pieter de la Court Building, Wassenaarseweg
      52, 2333 AK Leiden, The Netherlands.
FAU - Ben Meftah, J
AU  - Ben Meftah J
AD  - Leiden University Medical Center, Department of Public Health and Primary Care,
      Hippocratespad 21, PO Box 9600, V0-P, 2300 RC Leiden, The Netherlands.
FAU - Middelkoop, B J C
AU  - Middelkoop BJ
AD  - Leiden University Medical Center, Department of Public Health and Primary Care,
      Hippocratespad 21, PO Box 9600, V0-P, 2300 RC Leiden, The Netherlands.
FAU - Assendelft, W J J
AU  - Assendelft WJ
AD  - Radboud University Medical Center, Department of Primary and Community Care,
      Nijmegen, The Netherlands.
FAU - Stiggelbout, A M
AU  - Stiggelbout AM
AD  - Leiden University Medical Center, Department of Medical Decision Making, 2300 RC 
      Leiden, The Netherlands.
LA  - eng
PT  - Journal Article
DEP - 20160430
PL  - United States
TA  - Prev Med Rep
JT  - Preventive medicine reports
JID - 101643766
PMC - PMC4929048
OID - NLM: PMC4929048
OTO - NOTNLM
OT  - Cardiometabolic disease (cardiovascular disease, diabetes, and kidney disease)
OT  - Participation in two-stage screening
OT  - Primary care
OT  - Underserved, high-risk populations
EDAT- 2016/07/15 06:00
MHDA- 2016/07/15 06:01
CRDT- 2016/07/15 06:00
PHST- 2016/12 [ecollection]
PHST- 2015/10/19 [received]
PHST- 2016/04/24 [revised]
PHST- 2016/04/29 [accepted]
PHST- 2016/04/30 [epublish]
AID - 10.1016/j.pmedr.2016.04.009 [doi]
AID - S2211-3355(16)30028-6 [pii]
PST - epublish
SO  - Prev Med Rep. 2016 Apr 30;4:33-43. doi: 10.1016/j.pmedr.2016.04.009. eCollection 
      2016 Dec.

PMID- 27398045
OWN - NLM
STAT- PubMed-not-MEDLINE
DA  - 20160711
DCOM- 20160711
LR  - 20160713
IS  - 1179-562X (Electronic)
IS  - 1179-562X (Linking)
VI  - 9
IP  - Suppl 1
DP  - 2016
TI  - Psychosocial Variables Related to Why Women are Less Active than Men and Related 
      Health Implications.
PG  - 47-56
LID - 10.4137/CMWH.S34668 [doi]
AB  - This article reviews psychosocial influences on women's participation in physical
      activity as they differ from men and how associated activity differences impact
      women's risk for a number of chronic diseases. This topic directly aligns with
      the mission of this special edition related to disparities in women's health as
      the typically lower level of physical activity in females directly impacts their 
      health. On average, females participate in physical activity at lower rates than 
      their male counterparts. These lower rates of physical activity are directly
      related to both incidence of and outcomes from cardiovascular disease, type 2
      diabetes, and breast and gynecological cancers. The relationship between
      psychosocial factors that are understood to affect physical activity differs
      between men and women. Specifically, self-efficacy, social support, and
      motivation are empirically substantiated factors that found to impact physical
      activity participation among women differently than men. Understanding these
      relationships is integral to designing effective interventions to target physical
      activity participation in women so that the related health risks are adequately
      addressed.
FAU - Edwards, Elizabeth Skidmore
AU  - Edwards ES
AD  - Department of Kinesiology, James Madison University, Morrison Bruce Center,
      Harrisonburg, VA, USA.
FAU - Sackett, Sarah Carson
AU  - Sackett SC
AD  - Department of Kinesiology, James Madison University, Morrison Bruce Center,
      Harrisonburg, VA, USA.
LA  - eng
PT  - Journal Article
PT  - Review
DEP - 20160704
PL  - New Zealand
TA  - Clin Med Insights Womens Health
JT  - Clinical medicine insights. Women's health
JID - 101623152
PMC - PMC4933535
OID - NLM: PMC4933535
OTO - NOTNLM
OT  - determinants of physical activity
OT  - motivation
OT  - physical activity
OT  - self-efficacy
OT  - social support
OT  - women's health
EDAT- 2016/07/12 06:00
MHDA- 2016/07/12 06:01
CRDT- 2016/07/12 06:00
PHST- 2016 [ecollection]
PHST- 2016/01/19 [received]
PHST- 2016/05/12 [revised]
PHST- 2016/05/15 [accepted]
PHST- 2016/07/04 [epublish]
AID - 10.4137/CMWH.S34668 [doi]
AID - cmwh-suppl.1-2016-047 [pii]
PST - epublish
SO  - Clin Med Insights Womens Health. 2016 Jul 4;9(Suppl 1):47-56. doi:
      10.4137/CMWH.S34668. eCollection 2016.

PMID- 27356875
OWN - NLM
STAT- Publisher
DA  - 20160728
LR  - 20160728
IS  - 1759-5010 (Electronic)
IS  - 1759-5002 (Linking)
DP  - 2016 Jun 30
TI  - Precision medicine in cardiology.
LID - 10.1038/nrcardio.2016.101 [doi]
AB  - The cardiovascular research and clinical communities are ideally positioned to
      address the epidemic of noncommunicable causes of death, as well as advance our
      understanding of human health and disease, through the development and
      implementation of precision medicine. New tools will be needed for describing the
      cardiovascular health status of individuals and populations, including 'omic'
      data, exposome and social determinants of health, the microbiome, behaviours and 
      motivations, patient-generated data, and the array of data in electronic medical 
      records. Cardiovascular specialists can build on their experience and use
      precision medicine to facilitate discovery science and improve the efficiency of 
      clinical research, with the goal of providing more precise information to improve
      the health of individuals and populations. Overcoming the barriers to
      implementing precision medicine will require addressing a range of technical and 
      sociopolitical issues. Health care under precision medicine will become a more
      integrated, dynamic system, in which patients are no longer a passive entity on
      whom measurements are made, but instead are central stakeholders who contribute
      data and participate actively in shared decision-making. Many traditionally
      defined diseases have common mechanisms; therefore, elimination of a siloed
      approach to medicine will ultimately pave the path to the creation of a universal
      precision medicine environment.
FAU - Antman, Elliott M
AU  - Antman EM
AD  - Brigham and Women's Hospital, TIMI Study Group, 350 Longwood Avenue, Office Level
      One, Boston, Massachusetts 02115, USA.
FAU - Loscalzo, Joseph
AU  - Loscalzo J
AD  - Department of Medicine, Brigham and Women's Hospital, 75 Francis Street, Boston, 
      Massachusetts 02115, USA.
LA  - ENG
PT  - REVIEW
PT  - JOURNAL ARTICLE
DEP - 20160630
TA  - Nat Rev Cardiol
JT  - Nature reviews. Cardiology
JID - 101500075
EDAT- 2016/07/01 06:00
MHDA- 2016/07/01 06:00
CRDT- 2016/07/01 06:00
AID - nrcardio.2016.101 [pii]
AID - 10.1038/nrcardio.2016.101 [doi]
PST - aheadofprint
SO  - Nat Rev Cardiol. 2016 Jun 30. doi: 10.1038/nrcardio.2016.101.

PMID- 27338017
OWN - NLM
STAT- Publisher
DA  - 20160624
LR  - 20160624
IS  - 1469-8978 (Electronic)
IS  - 0033-2917 (Linking)
DP  - 2016 Jun 24
TI  - Bi-directional associations between healthy lifestyles and mood disorders in
      young adults: The Childhood Determinants of Adult Health Study.
PG  - 1-14
AB  - BACKGROUND: Healthy lifestyles prevent cardiovascular disease and are
      increasingly recognized in relation to mental health but longitudinal studies are
      limited. We examined bi-directional associations between mood disorders and
      healthy lifestyles in a cohort followed for 5 years. METHOD: Participants were
      aged 26-36 years at baseline (2004-2006) and 31-41 years at follow-up
      (2009-2011). At follow-up, lifetime mood disorders (depression or dysthymia) were
      retrospectively diagnosed with the Composite International Diagnostic Interview. 
      A five-item lifestyle score (comprising body mass index, non-smoking, alcohol
      consumption, leisure time physical activity and healthy diet) was measured at
      both time points. Linear and log multinomial regression determined if mood
      disorder before baseline predicted changes in lifestyle (n = 1041). Log binomial 
      regression estimated whether lifestyle at baseline predicted new episodes of mood
      disorder (n = 1233). Covariates included age, sex, socio-economic position,
      parental and marital status, social support, major life events, cardiovascular
      disease history, and self-rated physical and mental health. RESULTS: A history of
      mood disorder before baseline predicted unfavourable trajectories of lifestyle
      over follow-up, including somewhat lower risk of improvement [relative risk (RR) 
      0.76, 95% confidence interval (CI) 0.56-1.03] and greater risk of worsening (RR
      1.46, 95% CI 0.99-2.15) of lifestyle independent of confounding factors. Higher
      lifestyle scores at baseline were associated with a 22% (RR 0.76, 95% CI
      0.61-0.95) reduced risk of first episodes of mood disorder, independent of
      confounding factors. CONCLUSIONS: Healthy lifestyles and mood disorders are
      closely related. Our results suggest that healthy lifestyles may not only reduce 
      cardiovascular disease but also promote mental health.
FAU - Gall, S L
AU  - Gall SL
AD  - University of Tasmania,Menzies Institute for Medical
      Research,Hobart,TAS,Australia.
FAU - Sanderson, K
AU  - Sanderson K
AD  - University of Tasmania,Menzies Institute for Medical
      Research,Hobart,TAS,Australia.
FAU - Smith, K J
AU  - Smith KJ
AD  - University of Tasmania,Menzies Institute for Medical
      Research,Hobart,TAS,Australia.
FAU - Patton, G
AU  - Patton G
AD  - Murdoch Children's Research Institute,Centre for Adolescent
      Health,Parkville,VIC,Australia.
FAU - Dwyer, T
AU  - Dwyer T
AD  - University of Tasmania,Menzies Institute for Medical
      Research,Hobart,TAS,Australia.
FAU - Venn, A
AU  - Venn A
AD  - University of Tasmania,Menzies Institute for Medical
      Research,Hobart,TAS,Australia.
LA  - ENG
PT  - JOURNAL ARTICLE
DEP - 20160624
TA  - Psychol Med
JT  - Psychological medicine
JID - 1254142
OTO - NOTNLM
OT  - Adults
OT  - longitudinal studies
OT  - mood disorder
OT  - risk reduction behaviour
EDAT- 2016/06/25 06:00
MHDA- 2016/06/25 06:00
CRDT- 2016/06/25 06:00
AID - S0033291716000738 [pii]
AID - 10.1017/S0033291716000738 [doi]
PST - aheadofprint
SO  - Psychol Med. 2016 Jun 24:1-14.

PMID- 27296932
OWN - NLM
STAT- In-Process
DA  - 20160614
LR  - 20160616
IS  - 1741-7015 (Electronic)
IS  - 1741-7015 (Linking)
VI  - 14
DP  - 2016
TI  - Modifiable causes of premature death in middle-age in Western Europe: results
      from the EPIC cohort study.
PG  - 87
LID - 10.1186/s12916-016-0630-6 [doi]
AB  - BACKGROUND: Life expectancy is increasing in Europe, yet a substantial proportion
      of adults still die prematurely before the age of 70 years. We sought to estimate
      the joint and relative contributions of tobacco smoking, hypertension, obesity,
      physical inactivity, alcohol and poor diet towards risk of premature death.
      METHODS: We analysed data from 264,906 European adults from the EPIC prospective 
      cohort study, aged between 40 and 70 years at the time of recruitment. Flexible
      parametric survival models were used to model risk of death conditional on risk
      factors, and survival functions and attributable fractions (AF) for deaths prior 
      to age 70 years were calculated based on the fitted models. RESULTS: We
      identified 11,930 deaths which occurred before the age of 70. The AF for
      premature mortality for smoking was 31 % (95 % confidence interval (CI), 31-32 %)
      and 14 % (95 % CI, 12-16 %) for poor diet. Important contributions were also
      observed for overweight and obesity measured by waist-hip ratio (10 %; 95 % CI,
      8-12 %) and high blood pressure (9 %; 95 % CI, 7-11 %). AFs for physical
      inactivity and excessive alcohol intake were 7 % and 4 %, respectively.
      Collectively, the AF for all six risk factors was 57 % (95 % CI, 55-59 %), being 
      35 % (95 % CI, 32-37 %) among never smokers and 74 % (95 % CI, 73-75 %) among
      current smokers. CONCLUSIONS: While smoking remains the predominant risk factor
      for premature death in Europe, poor diet, overweight and obesity, hypertension,
      physical inactivity, and excessive alcohol consumption also contribute
      substantially. Any attempt to minimise premature deaths will ultimately require
      all six factors to be addressed.
FAU - Muller, David C
AU  - Muller DC
AD  - International Agency for Research on Cancer, 69008, Lyon, France.
FAU - Murphy, Neil
AU  - Murphy N
AD  - School of Public Health, Imperial College London, London, SW7 2AZ, UK.
FAU - Johansson, Mattias
AU  - Johansson M
AD  - International Agency for Research on Cancer, 69008, Lyon, France.
FAU - Ferrari, Pietro
AU  - Ferrari P
AD  - International Agency for Research on Cancer, 69008, Lyon, France.
FAU - Tsilidis, Konstantinos K
AU  - Tsilidis KK
AD  - Department of Hygiene and Epidemiology, University of Ioannina School of
      Medicine, 45110, Ioannina, Greece.
AD  - Department of Epidemiology and Biostatistics, School of Public Health, Imperial
      College London, London, SW7 2AZ, UK.
FAU - Boutron-Ruault, Marie-Christine
AU  - Boutron-Ruault MC
AD  - Centre for Research in Epidemiology and Population Health (CESP), 94805,
      Villejuif, France.
AD  - Universite Paris Sud, Villejuif, France.
AD  - Institut Gustave Roussy, Villejuif, France.
FAU - Clavel, Francoise
AU  - Clavel F
AD  - Universite Paris Sud, Villejuif, France.
AD  - Institut Gustave Roussy, Villejuif, France.
AD  - Inserm, Centre for Research in Epidemiology and Population Health (CESP), 94805, 
      Villejuif, France.
FAU - Dartois, Laureen
AU  - Dartois L
AD  - Universite Paris Sud, Villejuif, France.
AD  - Institut Gustave Roussy, Villejuif, France.
AD  - Inserm, Centre for Research in Epidemiology and Population Health (CESP), 94805, 
      Villejuif, France.
FAU - Li, Kuanrong
AU  - Li K
AD  - Division of Cancer Epidemiology, German Cancer Research Center (DKFZ), DE-69120, 
      Heidelberg, Germany.
FAU - Kaaks, Rudolf
AU  - Kaaks R
AD  - Division of Cancer Epidemiology, German Cancer Research Center (DKFZ), DE-69120, 
      Heidelberg, Germany.
FAU - Weikert, Cornelia
AU  - Weikert C
AD  - German Institute of Human Nutrition Potsdam-Rehbrucke (DifE), DE-14558, Nuthetal,
      Germany.
FAU - Bergmann, Manuela
AU  - Bergmann M
AD  - German Institute of Human Nutrition Potsdam-Rehbrucke (DifE), DE-14558, Nuthetal,
      Germany.
FAU - Boeing, Heiner
AU  - Boeing H
AD  - German Institute of Human Nutrition Potsdam-Rehbrucke (DifE), DE-14558, Nuthetal,
      Germany.
FAU - Tjonneland, Anne
AU  - Tjonneland A
AD  - Danish Cancer Society Research Center, DK-2100, Copenhagen, Denmark.
FAU - Overvad, Kim
AU  - Overvad K
AD  - Department of Public Health, Section for Epidemiology, Aarhus University,
      DK-8000, Aarhus, Denmark.
FAU - Redondo, M Luisa
AU  - Redondo ML
AD  - Public Health Directorate, 33006, Asturias, Spain.
FAU - Agudo, Antonio
AU  - Agudo A
AD  - Unit of Nutrition, Environment and Cancer, Cancer Epidemiology Research Program, 
      Catalan Institute of Oncology, 08908, Barcelona, Spain.
FAU - Molina-Portillo, Elena
AU  - Molina-Portillo E
AD  - Escuela Andaluza de Salud Publica, Instituto de Investigacion Biosanitaria
      GRANADA, Hospitales Universitarios de Granada/Universidad de Granada, 18012,
      Granada, Spain.
AD  - Consortium for Biomedical Research in Epidemiology and Public Health (CIBER
      Epidemiologia y Salud Publica-CIBERESP), Madrid, Spain.
FAU - Altzibar, Jone M
AU  - Altzibar JM
AD  - Consortium for Biomedical Research in Epidemiology and Public Health (CIBER
      Epidemiologia y Salud Publica-CIBERESP), Madrid, Spain.
AD  - Public Health Division of Gipuzkoa-BIODONOSTIA, Basque Regional Health
      Department, 20014, Donostia - San Sebastian, Spain.
FAU - Cirera, Lluis
AU  - Cirera L
AD  - Consortium for Biomedical Research in Epidemiology and Public Health (CIBER
      Epidemiologia y Salud Publica-CIBERESP), Madrid, Spain.
AD  - Department of Epidemiology, Murcia Regional Health Council, IMIB-Arrixaca, 30003,
      Murcia, Spain.
AD  - Department of Health and Social Sciences, Universidad de Murcia, Murcia, Spain.
FAU - Ardanaz, Eva
AU  - Ardanaz E
AD  - Consortium for Biomedical Research in Epidemiology and Public Health (CIBER
      Epidemiologia y Salud Publica-CIBERESP), Madrid, Spain.
AD  - Navarra Public Health Institute, 31003, Pamplona, Spain.
AD  - Navarra Institute for Health Research (IdiSNA) Pamplona, Pamplona, Spain.
FAU - Khaw, Kay-Tee
AU  - Khaw KT
AD  - School of Clinical Medicine, University of Cambridge, Cambridge, CB2 2QQ, UK.
FAU - Wareham, Nicholas J
AU  - Wareham NJ
AD  - MRC Epidemiology Unit, University of Cambridge, Cambridge, CB2 0SR, UK.
FAU - Key, Timothy J
AU  - Key TJ
AD  - Cancer Epidemiology Unit, University of Oxford, Oxford, OX3 7LF, UK.
FAU - Travis, Ruth C
AU  - Travis RC
AD  - Cancer Epidemiology Unit, University of Oxford, Oxford, OX3 7LF, UK.
FAU - Bamia, Christina
AU  - Bamia C
AD  - Hellenic Health Foundation, GR-115 27, Athens, Greece.
AD  - Department of Hygiene, Epidemiology and Medical Statistics, University of Athens 
      Medical School, Athens, Greece.
FAU - Orfanos, Philippos
AU  - Orfanos P
AD  - Hellenic Health Foundation, GR-115 27, Athens, Greece.
AD  - Department of Hygiene, Epidemiology and Medical Statistics, University of Athens 
      Medical School, Athens, Greece.
FAU - Trichopoulou, Antonia
AU  - Trichopoulou A
AD  - Hellenic Health Foundation, GR-115 27, Athens, Greece.
AD  - Department of Hygiene, Epidemiology and Medical Statistics, University of Athens 
      Medical School, Athens, Greece.
FAU - Palli, Domenico
AU  - Palli D
AD  - Molecular and Nutritional Epidemiology Unit, Cancer Research and Prevention
      Institute (ISPO), 50134, Florence, Italy.
FAU - Pala, Valeria
AU  - Pala V
AD  - Epidemiology and Prevention Unit, Fondazione IRCCS Istituto Nazionale dei Tumori,
      20133, Milan, Italy.
FAU - Tumino, Rosario
AU  - Tumino R
AD  - Cancer Registry and Histopathology Unit, "Civic - M. P. Arezzo" Hospital, ASP
      Ragusa, Ragusa, 97100, Italy.
FAU - Vineis, Paolo
AU  - Vineis P
AD  - School of Public Health, Imperial College London, London, SW7 2AZ, UK.
AD  - Human Genetics Foundation (HuGeF), Torino, Italy.
FAU - Panico, Salvatore
AU  - Panico S
AD  - Dipartimento di Medicina Clinica e Sperimentale, Federico II University, 80138,
      Naples, Italy.
FAU - Bueno-de-Mesquita, H Bas
AU  - Bueno-de-Mesquita HB
AD  - School of Public Health, Imperial College London, London, SW7 2AZ, UK.
AD  - Department for Determinants of Chronic Diseases (DCD), National Institute for
      Public Health and the Environment (RIVM), 3720 BA, Bilthoven, The Netherlands.
AD  - Department of Gastroenterology and Hepatology, University Medical Centre,
      Utrecht, The Netherlands.
AD  - Department of Social and Preventive Medicine, Faculty of Medicine, University of 
      Malaya, Kuala Lumpur, Malaysia.
FAU - Verschuren, W M Monique
AU  - Verschuren WM
AD  - Department for Determinants of Chronic Diseases (DCD), National Institute for
      Public Health and the Environment (RIVM), 3720 BA, Bilthoven, The Netherlands.
AD  - Department of Epidemiology, Julius Center for Health Sciences and Primary Care,
      University Medical Center Utrecht, Utrecht, The Netherlands.
FAU - Struijk, Ellen A
AU  - Struijk EA
AD  - Department of Epidemiology, Julius Center for Health Sciences and Primary Care,
      University Medical Center Utrecht, Utrecht, The Netherlands.
FAU - Peeters, Petra H
AU  - Peeters PH
AD  - School of Public Health, Imperial College London, London, SW7 2AZ, UK.
AD  - Department of Epidemiology, Julius Center for Health Sciences and Primary Care,
      University Medical Center Utrecht, Utrecht, The Netherlands.
FAU - Engstrom, Gunnar
AU  - Engstrom G
AD  - Department of Clinical Science, Malmo Lund University, Lund, SE-205 02, Sweden.
FAU - Melander, Olle
AU  - Melander O
AD  - Department of Clinical Sciences, Hypertension & Cardiovascular Disease, Clinical 
      Research Centre, Malmo University Hospital, SE-20502, Malmo, Sweden.
FAU - Sund, Malin
AU  - Sund M
AD  - Department of Surgical and Perioperative Sciences, Umea University, 901 85, Umea,
      Sweden.
FAU - Weiderpass, Elisabete
AU  - Weiderpass E
AD  - Department of Community Medicine, Faculty of Health Sciences, University of
      Tromso, The Arctic University of Norway, 9037, Tromso, Norway.
AD  - Department of Research, Cancer Registry of Norway, Oslo, Norway.
AD  - Department of Medical Epidemiology and Biostatistics, Karolinska Institutet,
      Stockholm, Sweden.
AD  - Samfundet Folkhalsan, Helsinki, Finland.
FAU - Skeie, Guri
AU  - Skeie G
AD  - Department of Community Medicine, Faculty of Health Sciences, University of
      Tromso, The Arctic University of Norway, 9037, Tromso, Norway.
AD  - The Arctic University of Norway, Tromso, Norway.
FAU - Lund, Eiliv
AU  - Lund E
AD  - Department of Community Medicine, Faculty of Health Sciences, University of
      Tromso, The Arctic University of Norway, 9037, Tromso, Norway.
AD  - The Arctic University of Norway, Tromso, Norway.
FAU - Norat, Teresa
AU  - Norat T
AD  - School of Public Health, Imperial College London, London, SW7 2AZ, UK.
FAU - Gunter, Marc
AU  - Gunter M
AD  - School of Public Health, Imperial College London, London, SW7 2AZ, UK.
FAU - Riboli, Elio
AU  - Riboli E
AD  - School of Public Health, Imperial College London, London, SW7 2AZ, UK.
FAU - Brennan, Paul
AU  - Brennan P
AD  - International Agency for Research on Cancer, 69008, Lyon, France. gep@iarc.fr.
LA  - eng
PT  - Journal Article
PT  - Research Support, Non-U.S. Gov't
DEP - 20160614
PL  - England
TA  - BMC Med
JT  - BMC medicine
JID - 101190723
SB  - IM
PMC - PMC4907105
OID - NLM: PMC4907105
OTO - NOTNLM
OT  - Absolute risk
OT  - Attributable fraction
OT  - Modifiable risk factors
OT  - Mortality
OT  - Premature death
EDAT- 2016/06/15 06:00
MHDA- 2016/06/15 06:00
CRDT- 2016/06/15 06:00
PHST- 2016/03/04 [received]
PHST- 2016/05/27 [accepted]
PHST- 2016/06/14 [aheadofprint]
AID - 10.1186/s12916-016-0630-6 [doi]
AID - 10.1186/s12916-016-0630-6 [pii]
PST - epublish
SO  - BMC Med. 2016 Jun 14;14:87. doi: 10.1186/s12916-016-0630-6.

PMID- 27291797
OWN - NLM
STAT- In-Data-Review
DA  - 20160613
LR  - 20160626
IS  - 2041-1723 (Electronic)
IS  - 2041-1723 (Linking)
VI  - 7
DP  - 2016
TI  - Female chromosome X mosaicism is age-related and preferentially affects the
      inactivated X chromosome.
PG  - 11843
LID - 10.1038/ncomms11843 [doi]
AB  - To investigate large structural clonal mosaicism of chromosome X, we analysed the
      SNP microarray intensity data of 38,303 women from cancer genome-wide association
      studies (20,878 cases and 17,425 controls) and detected 124 mosaic X events >2 Mb
      in 97 (0.25%) women. Here we show rates for X-chromosome mosaicism are four times
      higher than mean autosomal rates; X mosaic events more often include the entire
      chromosome and participants with X events more likely harbour autosomal mosaic
      events. X mosaicism frequency increases with age (0.11% in 50-year olds; 0.45% in
      75-year olds), as reported for Y and autosomes. Methylation array analyses of 33 
      women with X mosaicism indicate events preferentially involve the inactive X
      chromosome. Our results provide further evidence that the sex chromosomes undergo
      mosaic events more frequently than autosomes, which could have implications for
      understanding the underlying mechanisms of mosaic events and their possible
      contribution to risk for chronic diseases.
FAU - Machiela, Mitchell J
AU  - Machiela MJ
AUID- ORCID: http://orcid.org/0000-0001-6538-9705
AD  - Division of Cancer Epidemiology and Genetics, National Cancer Institute (NCI),
      National Institutes of Health (NIH), Bethesda, Maryland 20892, USA.
FAU - Zhou, Weiyin
AU  - Zhou W
AD  - Division of Cancer Epidemiology and Genetics, National Cancer Institute (NCI),
      National Institutes of Health (NIH), Bethesda, Maryland 20892, USA.
AD  - Cancer Genomics Research Laboratory, National Cancer Institute, Division of
      Cancer Epidemiology and Genetics, Leidos Biomedical Research Inc., Bethesda,
      Maryland 20892, USA.
FAU - Karlins, Eric
AU  - Karlins E
AD  - Division of Cancer Epidemiology and Genetics, National Cancer Institute (NCI),
      National Institutes of Health (NIH), Bethesda, Maryland 20892, USA.
AD  - Cancer Genomics Research Laboratory, National Cancer Institute, Division of
      Cancer Epidemiology and Genetics, Leidos Biomedical Research Inc., Bethesda,
      Maryland 20892, USA.
FAU - Sampson, Joshua N
AU  - Sampson JN
AD  - Division of Cancer Epidemiology and Genetics, National Cancer Institute (NCI),
      National Institutes of Health (NIH), Bethesda, Maryland 20892, USA.
FAU - Freedman, Neal D
AU  - Freedman ND
AD  - Division of Cancer Epidemiology and Genetics, National Cancer Institute (NCI),
      National Institutes of Health (NIH), Bethesda, Maryland 20892, USA.
FAU - Yang, Qi
AU  - Yang Q
AD  - Division of Cancer Epidemiology and Genetics, National Cancer Institute (NCI),
      National Institutes of Health (NIH), Bethesda, Maryland 20892, USA.
AD  - Cancer Genomics Research Laboratory, National Cancer Institute, Division of
      Cancer Epidemiology and Genetics, Leidos Biomedical Research Inc., Bethesda,
      Maryland 20892, USA.
FAU - Hicks, Belynda
AU  - Hicks B
AUID- ORCID: http://orcid.org/0000-0001-8014-4888
AD  - Division of Cancer Epidemiology and Genetics, National Cancer Institute (NCI),
      National Institutes of Health (NIH), Bethesda, Maryland 20892, USA.
AD  - Cancer Genomics Research Laboratory, National Cancer Institute, Division of
      Cancer Epidemiology and Genetics, Leidos Biomedical Research Inc., Bethesda,
      Maryland 20892, USA.
FAU - Dagnall, Casey
AU  - Dagnall C
AUID- ORCID: http://orcid.org/0000-0001-7334-4718
AD  - Division of Cancer Epidemiology and Genetics, National Cancer Institute (NCI),
      National Institutes of Health (NIH), Bethesda, Maryland 20892, USA.
AD  - Cancer Genomics Research Laboratory, National Cancer Institute, Division of
      Cancer Epidemiology and Genetics, Leidos Biomedical Research Inc., Bethesda,
      Maryland 20892, USA.
FAU - Hautman, Christopher
AU  - Hautman C
AD  - Division of Cancer Epidemiology and Genetics, National Cancer Institute (NCI),
      National Institutes of Health (NIH), Bethesda, Maryland 20892, USA.
AD  - Cancer Genomics Research Laboratory, National Cancer Institute, Division of
      Cancer Epidemiology and Genetics, Leidos Biomedical Research Inc., Bethesda,
      Maryland 20892, USA.
FAU - Jacobs, Kevin B
AU  - Jacobs KB
AD  - Cancer Genomics Research Laboratory, National Cancer Institute, Division of
      Cancer Epidemiology and Genetics, Leidos Biomedical Research Inc., Bethesda,
      Maryland 20892, USA.
AD  - Bioinformed, LLC, Gaithersburg, Maryland 20877, USA.
FAU - Abnet, Christian C
AU  - Abnet CC
AD  - Division of Cancer Epidemiology and Genetics, National Cancer Institute (NCI),
      National Institutes of Health (NIH), Bethesda, Maryland 20892, USA.
FAU - Aldrich, Melinda C
AU  - Aldrich MC
AD  - Department of Thoracic Surgery, Vanderbilt University School of Medicine,
      Nashville, Tennessee 37232, USA.
AD  - Division of Epidemiology, Department of Medicine, Vanderbilt Epidemiology Center,
      Vanderbilt University Medical Center, Nashville, Tennessee 37232, USA.
FAU - Amos, Christopher
AU  - Amos C
AD  - Department of Epidemiology, Division of Cancer Prevention and Population
      Sciences, The University of Texas MD Anderson Cancer Center, Houston, Texas
      77030, USA.
FAU - Amundadottir, Laufey T
AU  - Amundadottir LT
AD  - Division of Cancer Epidemiology and Genetics, National Cancer Institute (NCI),
      National Institutes of Health (NIH), Bethesda, Maryland 20892, USA.
FAU - Arslan, Alan A
AU  - Arslan AA
AD  - Department of Obstetrics and Gynecology, New York University School of Medicine, 
      New York, New York 10016, USA.
AD  - Department of Environmental Medicine, New York University School of Medicine, New
      York, New York 10016, USA.
AD  - New York University Cancer Institute, New York, New York 10016, USA.
FAU - Beane-Freeman, Laura E
AU  - Beane-Freeman LE
AD  - Division of Cancer Epidemiology and Genetics, National Cancer Institute (NCI),
      National Institutes of Health (NIH), Bethesda, Maryland 20892, USA.
FAU - Berndt, Sonja I
AU  - Berndt SI
AD  - Division of Cancer Epidemiology and Genetics, National Cancer Institute (NCI),
      National Institutes of Health (NIH), Bethesda, Maryland 20892, USA.
FAU - Black, Amanda
AU  - Black A
AD  - Division of Cancer Epidemiology and Genetics, National Cancer Institute (NCI),
      National Institutes of Health (NIH), Bethesda, Maryland 20892, USA.
FAU - Blot, William J
AU  - Blot WJ
AD  - Division of Epidemiology, Department of Medicine, Vanderbilt Epidemiology Center,
      Vanderbilt University Medical Center, Nashville, Tennessee 37232, USA.
AD  - International Epidemiology Institute, Rockville, Maryland 20850, USA.
FAU - Bock, Cathryn H
AU  - Bock CH
AD  - Karmanos Cancer Institute and Department of Oncology, Wayne State University
      School of Medicine, Detroit, Michigan 48201, USA.
FAU - Bracci, Paige M
AU  - Bracci PM
AD  - Department of Epidemiology and Biostatistics, University of California San
      Francisco, San Francisco, California 94143, USA.
FAU - Brinton, Louise A
AU  - Brinton LA
AD  - Division of Cancer Epidemiology and Genetics, National Cancer Institute (NCI),
      National Institutes of Health (NIH), Bethesda, Maryland 20892, USA.
FAU - Bueno-de-Mesquita, H Bas
AU  - Bueno-de-Mesquita HB
AD  - Department for Determinants of Chronic Diseases (DCD), National Institute for
      Public Health and the Environment (RIVM), 3721 Bilthoven, The Netherlands.
AD  - Department of Gastroenterology and Hepatology, University Medical Center, 3584 CX
      Utrecht, The Netherlands.
AD  - Department of Epidemiology and Biostatistics, The School of Public Health,
      Imperial College London, London SW7 2AZ, UK.
AD  - Department of Social and Preventive Medicine, Faculty of Medicine, University of 
      Malaya, Kuala Lumpur 50603, Malaysia.
FAU - Burdett, Laurie
AU  - Burdett L
AD  - Division of Cancer Epidemiology and Genetics, National Cancer Institute (NCI),
      National Institutes of Health (NIH), Bethesda, Maryland 20892, USA.
AD  - Cancer Genomics Research Laboratory, National Cancer Institute, Division of
      Cancer Epidemiology and Genetics, Leidos Biomedical Research Inc., Bethesda,
      Maryland 20892, USA.
FAU - Buring, Julie E
AU  - Buring JE
AD  - Division of Preventive Medicine, Brigham and Women's Hospital, Boston,
      Massachusetts 02115, USA.
FAU - Butler, Mary A
AU  - Butler MA
AD  - National Institute for Occupational Safety and Health, Centers for Disease
      Control and Prevention, Cincinnati, Ohio 45226, USA.
FAU - Canzian, Federico
AU  - Canzian F
AUID- ORCID: http://orcid.org/0000-0002-4261-4583
AD  - Division of Cancer Epidemiology, German Cancer Research Center (DKFZ), 69120
      Heidelberg, Germany.
FAU - Carreon, Tania
AU  - Carreon T
AD  - National Institute for Occupational Safety and Health, Centers for Disease
      Control and Prevention, Cincinnati, Ohio 45226, USA.
FAU - Chaffee, Kari G
AU  - Chaffee KG
AUID- ORCID: http://orcid.org/0000-0002-7313-1875
AD  - Department of Health Sciences Research, Mayo Clinic, Rochester, Minnesota 55905, 
      USA.
FAU - Chang, I-Shou
AU  - Chang IS
AD  - National Institute of Cancer Research, National Health Research Institutes,
      Zhunan 35053, Taiwan.
FAU - Chatterjee, Nilanjan
AU  - Chatterjee N
AD  - Division of Cancer Epidemiology and Genetics, National Cancer Institute (NCI),
      National Institutes of Health (NIH), Bethesda, Maryland 20892, USA.
FAU - Chen, Chu
AU  - Chen C
AD  - Division of Public Health Sciences, Fred Hutchinson Cancer Research Center,
      Seattle, Washington 98109, USA.
FAU - Chen, Constance
AU  - Chen C
AD  - Program in Genetic Epidemiology and Statistical Genetics, Harvard School of
      Public Health, Boston, Massachusetts 02115, USA.
FAU - Chen, Kexin
AU  - Chen K
AD  - Department of Epidemiology and Biostatistics, Tianjin Medical University Cancer
      Institute and Hospital, Tianjin 300040, China.
FAU - Chung, Charles C
AU  - Chung CC
AD  - Division of Cancer Epidemiology and Genetics, National Cancer Institute (NCI),
      National Institutes of Health (NIH), Bethesda, Maryland 20892, USA.
AD  - Cancer Genomics Research Laboratory, National Cancer Institute, Division of
      Cancer Epidemiology and Genetics, Leidos Biomedical Research Inc., Bethesda,
      Maryland 20892, USA.
FAU - Cook, Linda S
AU  - Cook LS
AD  - University of New Mexico, Albuquerque, New Mexico 87131, USA.
FAU - Crous Bou, Marta
AU  - Crous Bou M
AD  - Program in Genetic Epidemiology and Statistical Genetics, Harvard School of
      Public Health, Boston, Massachusetts 02115, USA.
AD  - Channing Division of Network Medicine, Department of Medicine, Brigham and
      Women's Hospital and Harvard Medical School, Boston, Massachusetts 02115, USA.
FAU - Cullen, Michael
AU  - Cullen M
AD  - Division of Cancer Epidemiology and Genetics, National Cancer Institute (NCI),
      National Institutes of Health (NIH), Bethesda, Maryland 20892, USA.
AD  - Cancer Genomics Research Laboratory, National Cancer Institute, Division of
      Cancer Epidemiology and Genetics, Leidos Biomedical Research Inc., Bethesda,
      Maryland 20892, USA.
FAU - Davis, Faith G
AU  - Davis FG
AD  - Department of Public Health Sciences, School of Public Health, University of
      Alberta, Edmonton, Alberta, Canada T6G 2R3.
FAU - De Vivo, Immaculata
AU  - De Vivo I
AD  - Program in Genetic Epidemiology and Statistical Genetics, Harvard School of
      Public Health, Boston, Massachusetts 02115, USA.
AD  - Channing Division of Network Medicine, Department of Medicine, Brigham and
      Women's Hospital and Harvard Medical School, Boston, Massachusetts 02115, USA.
FAU - Ding, Ti
AU  - Ding T
AD  - Shanxi Cancer Hospital, Taiyuan, Shanxi 030013, China.
FAU - Doherty, Jennifer
AU  - Doherty J
AD  - Geisel School of Medicine, Dartmouth College, Lebanon, New Hampshire 03755, USA.
FAU - Duell, Eric J
AU  - Duell EJ
AD  - Unit of Nutrition and Cancer, Cancer Epidemiology Research Program, Bellvitge
      Biomedical Research Institute, Catalan Institute of Oncology (ICO-IDIBELL), 08908
      Barcelona, Spain.
FAU - Epstein, Caroline G
AU  - Epstein CG
AD  - Division of Cancer Epidemiology and Genetics, National Cancer Institute (NCI),
      National Institutes of Health (NIH), Bethesda, Maryland 20892, USA.
FAU - Fan, Jin-Hu
AU  - Fan JH
AD  - Shanghai Cancer Institute, Shanghai 200032, China.
FAU - Figueroa, Jonine D
AU  - Figueroa JD
AD  - Division of Cancer Epidemiology and Genetics, National Cancer Institute (NCI),
      National Institutes of Health (NIH), Bethesda, Maryland 20892, USA.
FAU - Fraumeni, Joseph F
AU  - Fraumeni JF
AD  - Division of Cancer Epidemiology and Genetics, National Cancer Institute (NCI),
      National Institutes of Health (NIH), Bethesda, Maryland 20892, USA.
FAU - Friedenreich, Christine M
AU  - Friedenreich CM
AD  - Department of Population Health Research, Cancer Control Alberta, Alberta Health 
      Services, Calgary, Alberta, Canada T2N 2T9.
FAU - Fuchs, Charles S
AU  - Fuchs CS
AD  - Channing Division of Network Medicine, Department of Medicine, Brigham and
      Women's Hospital and Harvard Medical School, Boston, Massachusetts 02115, USA.
AD  - Department of Medical Oncology, Dana-Farber Cancer Institute, Boston,
      Massachusetts 02215, USA.
FAU - Gallinger, Steven
AU  - Gallinger S
AD  - Fred A Litwin Centre for Cancer Genetics, Samuel Lunenfeld Research Institute,
      Toronto, Ontario, Canada M5G 1X5.
FAU - Gao, Yu-Tang
AU  - Gao YT
AD  - Department of Epidemiology, Shanghai Cancer Institute, Renji Hospital, Shanghai
      Jiaotaong University School of Medicine, Shanghai 200032, China.
FAU - Gapstur, Susan M
AU  - Gapstur SM
AD  - Epidemiology Research Program, American Cancer Society, Atlanta, Georgia 30303,
      USA.
FAU - Garcia-Closas, Montserrat
AU  - Garcia-Closas M
AD  - Division of Genetics and Epidemiology, and Breakthrough Breast Cancer Centre,
      Institute for Cancer Research, London SM2 5NG, UK.
FAU - Gaudet, Mia M
AU  - Gaudet MM
AD  - Epidemiology Research Program, American Cancer Society, Atlanta, Georgia 30303,
      USA.
FAU - Gaziano, J Michael
AU  - Gaziano JM
AD  - Divisions of Preventive Medicine and Aging, Department of Medicine, Brigham and
      Women's Hospital and Harvard Medical School, Boston, Massachusetts 02115, USA.
AD  - Massachusetts Veterans Epidemiology Research and Information Center/VA
      Cooperative Studies Programs, Veterans Affairs Boston Healthcare System, Boston, 
      Massachusetts 02130, USA.
FAU - Giles, Graham G
AU  - Giles GG
AD  - Cancer Epidemiology Centre, Cancer Council Victoria &Centre for Epidemiology and 
      Biostatistics, Melbourne School of Population and Global Health, The University
      of Melbourne, Melbourne, Victoria 3010, Australia.
FAU - Gillanders, Elizabeth M
AU  - Gillanders EM
AD  - Division of Cancer Control and Population Sciences, National Cancer Institute,
      Bethesda, Maryland 20892, USA.
FAU - Giovannucci, Edward L
AU  - Giovannucci EL
AD  - Channing Division of Network Medicine, Department of Medicine, Brigham and
      Women's Hospital and Harvard Medical School, Boston, Massachusetts 02115, USA.
AD  - Department of Epidemiology, Harvard School of Public Health, Boston,
      Massachusetts 02115, USA.
FAU - Goldin, Lynn
AU  - Goldin L
AD  - Division of Cancer Epidemiology and Genetics, National Cancer Institute (NCI),
      National Institutes of Health (NIH), Bethesda, Maryland 20892, USA.
FAU - Goldstein, Alisa M
AU  - Goldstein AM
AD  - Division of Cancer Epidemiology and Genetics, National Cancer Institute (NCI),
      National Institutes of Health (NIH), Bethesda, Maryland 20892, USA.
FAU - Haiman, Christopher A
AU  - Haiman CA
AD  - Department of Preventive Medicine, Biostatistics Division, Keck School of
      Medicine at the University of Southern California, Los Angeles, California 90033,
      USA.
FAU - Hallmans, Goran
AU  - Hallmans G
AD  - Department of Public Health and Clinical Medicine/Nutritional Research, Umea
      University, 901 87 Umea, Sweden.
FAU - Hankinson, Susan E
AU  - Hankinson SE
AD  - Channing Division of Network Medicine, Department of Medicine, Brigham and
      Women's Hospital and Harvard Medical School, Boston, Massachusetts 02115, USA.
AD  - Division of Biostatistics and Epidemiology, University of Massachusetts School of
      Public Health and Health Sciences, Amherst, Massachusetts 01003, USA.
FAU - Harris, Curtis C
AU  - Harris CC
AD  - Laboratory of Human Carcinogenesis, Center for Cancer Research, National Cancer
      Institute, Bethesda, Maryland 20892, USA.
FAU - Henriksson, Roger
AU  - Henriksson R
AD  - Department of Radiation Sciences, Oncology, Umea University, 901 87 Umea, Sweden.
FAU - Holly, Elizabeth A
AU  - Holly EA
AD  - Department of Epidemiology and Biostatistics, University of California San
      Francisco, San Francisco, California 94143, USA.
FAU - Hong, Yun-Chul
AU  - Hong YC
AD  - Department of Preventive Medicine, Seoul National University College of Medicine,
      Seoul 151-742, Republic of Korea.
FAU - Hoover, Robert N
AU  - Hoover RN
AD  - Division of Cancer Epidemiology and Genetics, National Cancer Institute (NCI),
      National Institutes of Health (NIH), Bethesda, Maryland 20892, USA.
FAU - Hsiung, Chao A
AU  - Hsiung CA
AD  - Institute of Population Health Sciences, National Health Research Institutes,
      Zhunan 35053, Taiwan.
FAU - Hu, Nan
AU  - Hu N
AD  - Division of Cancer Epidemiology and Genetics, National Cancer Institute (NCI),
      National Institutes of Health (NIH), Bethesda, Maryland 20892, USA.
FAU - Hu, Wei
AU  - Hu W
AD  - Division of Cancer Epidemiology and Genetics, National Cancer Institute (NCI),
      National Institutes of Health (NIH), Bethesda, Maryland 20892, USA.
FAU - Hunter, David J
AU  - Hunter DJ
AD  - Program in Genetic Epidemiology and Statistical Genetics, Harvard School of
      Public Health, Boston, Massachusetts 02115, USA.
AD  - Channing Division of Network Medicine, Department of Medicine, Brigham and
      Women's Hospital and Harvard Medical School, Boston, Massachusetts 02115, USA.
AD  - Broad Institute of Harvard and MIT, Cambridge, Massachusetts 02142, USA.
FAU - Hutchinson, Amy
AU  - Hutchinson A
AD  - Division of Cancer Epidemiology and Genetics, National Cancer Institute (NCI),
      National Institutes of Health (NIH), Bethesda, Maryland 20892, USA.
AD  - Cancer Genomics Research Laboratory, National Cancer Institute, Division of
      Cancer Epidemiology and Genetics, Leidos Biomedical Research Inc., Bethesda,
      Maryland 20892, USA.
FAU - Jenab, Mazda
AU  - Jenab M
AD  - International Agency for Research on Cancer (IARC-WHO), 69372 Lyon, France.
FAU - Johansen, Christoffer
AU  - Johansen C
AD  - Oncology, Finsen Centre, Rigshospitalet, 2100 Copenhagen, Denmark.
AD  - Unit of Survivorship Research, The Danish Cancer Society Research Centre, 2100
      Copenhagen, Denmark.
FAU - Khaw, Kay-Tee
AU  - Khaw KT
AD  - School of Clinical Medicine, University of Cambridge, Cambridge CB2 1TN, UK.
FAU - Kim, Hee Nam
AU  - Kim HN
AD  - Center for Creative Biomedical Scientists, Chonnam National University, Gwangju
      500-757, Republic of Korea.
FAU - Kim, Yeul Hong
AU  - Kim YH
AD  - Department of Internal Medicine, Division of Oncology/Hematology, College of
      Medicine, Korea University Anam Hospital, Seoul 151-742, Republic of Korea.
FAU - Kim, Young Tae
AU  - Kim YT
AD  - Department of Thoracic and Cardiovascular Surgery, Cancer Research Institute,
      Seoul National University College of Medicine, Seoul 03080, Republic of Korea.
FAU - Klein, Alison P
AU  - Klein AP
AD  - Department of Oncology, The Johns Hopkins University School of Medicine,
      Baltimore, Maryland 21287, USA.
FAU - Klein, Robert
AU  - Klein R
AD  - Program in Cancer Biology and Genetics, Memorial Sloan-Kettering Cancer Center,
      New York, New York, 10065, USA.
FAU - Koh, Woon-Puay
AU  - Koh WP
AD  - Duke-NUS Graduate Medical School, Singapore 169857, Singapore.
AD  - Saw Swee Hock School of Public Health, National University of Singapore,
      Singapore 119077, Singapore.
FAU - Kolonel, Laurence N
AU  - Kolonel LN
AD  - Epidemiology Program, University of Hawaii Cancer Center, Honolulu, Hawaii 96813,
      USA.
FAU - Kooperberg, Charles
AU  - Kooperberg C
AD  - Division of Public Health Sciences, Fred Hutchinson Cancer Research Center,
      Seattle, Washington 98109, USA.
FAU - Kraft, Peter
AU  - Kraft P
AD  - Program in Genetic Epidemiology and Statistical Genetics, Harvard School of
      Public Health, Boston, Massachusetts 02115, USA.
FAU - Krogh, Vittorio
AU  - Krogh V
AD  - Fondazione IRCCS Istituto Nazionale dei Tumori, Milano 20133, Italy.
FAU - Kurtz, Robert C
AU  - Kurtz RC
AD  - Department of Medicine, Memorial Sloan-Kettering Cancer Center, New York, New
      York 10065, USA.
FAU - LaCroix, Andrea
AU  - LaCroix A
AD  - Division of Public Health Sciences, Fred Hutchinson Cancer Research Center,
      Seattle, Washington 98109, USA.
FAU - Lan, Qing
AU  - Lan Q
AD  - Division of Cancer Epidemiology and Genetics, National Cancer Institute (NCI),
      National Institutes of Health (NIH), Bethesda, Maryland 20892, USA.
FAU - Landi, Maria Teresa
AU  - Landi MT
AD  - Division of Cancer Epidemiology and Genetics, National Cancer Institute (NCI),
      National Institutes of Health (NIH), Bethesda, Maryland 20892, USA.
FAU - Marchand, Loic Le
AU  - Marchand LL
AD  - Epidemiology Program, University of Hawaii Cancer Center, Honolulu, Hawaii 96813,
      USA.
FAU - Li, Donghui
AU  - Li D
AD  - Department of Gastrointestinal Medical Oncology, The University of Texas MD
      Anderson Cancer Center, Houston, Texas 77030, USA.
FAU - Liang, Xiaolin
AU  - Liang X
AD  - Memorial Sloan-Kettering Cancer Center, New York, New York 10065, USA.
FAU - Liao, Linda M
AU  - Liao LM
AD  - Division of Cancer Epidemiology and Genetics, National Cancer Institute (NCI),
      National Institutes of Health (NIH), Bethesda, Maryland 20892, USA.
FAU - Lin, Dongxin
AU  - Lin D
AD  - Department of Etiology &Carcinogenesis, Cancer Institute and Hospital, Chinese
      Academy of Medical Sciences and Peking Union Medical College, Beijing 100730,
      China.
AD  - State Key Laboratory of Molecular Oncology, Cancer Institute and Hospital,
      Chinese Academy of Medical Sciences and Peking Union Medical College, Beijing
      100730, China.
FAU - Liu, Jianjun
AU  - Liu J
AD  - Department of Human Genetics, Genome Institute of Singapore 138672, Singapore.
AD  - School of Life Sciences, Anhui Medical University, Hefei 230032, China.
FAU - Lissowska, Jolanta
AU  - Lissowska J
AD  - Department of Cancer Epidemiology and Prevention, Maria Sklodowska-Curie Cancer
      Center and Institute of Oncology, Warsaw 02-781, Poland.
FAU - Lu, Lingeng
AU  - Lu L
AD  - Yale School of Public Health, New Haven, Connecticut 06510, USA.
FAU - Magliocco, Anthony M
AU  - Magliocco AM
AD  - H. Lee Moffitt Cancer Center and Research Institute, Tampa, Florida 33612, USA.
FAU - Malats, Nuria
AU  - Malats N
AD  - Spanish National Cancer Research Centre (CNIO), Madrid 28029, Spain.
FAU - Matsuo, Keitaro
AU  - Matsuo K
AUID- ORCID: http://orcid.org/0000-0003-1761-6314
AD  - Division of Molecular Medicine, Aichi Cancer Center Research Institute, Nagoya
      464-8681, Japan.
FAU - McNeill, Lorna H
AU  - McNeill LH
AD  - Department of Health Disparities Research, Division of OVP, Cancer Prevention and
      Population Sciences, and Center for Community-Engaged Translational Research,
      Duncan Family Institute, The University of Texas MD Anderson Cancer Center,
      Houston, Texas 77030, USA.
FAU - McWilliams, Robert R
AU  - McWilliams RR
AD  - Department of Oncology, Mayo Clinic, Rochester, Minnesota 55905, USA.
FAU - Melin, Beatrice S
AU  - Melin BS
AD  - Department of Radiation Sciences, Oncology, Umea University, 901 87 Umea, Sweden.
FAU - Mirabello, Lisa
AU  - Mirabello L
AD  - Division of Cancer Epidemiology and Genetics, National Cancer Institute (NCI),
      National Institutes of Health (NIH), Bethesda, Maryland 20892, USA.
FAU - Moore, Lee
AU  - Moore L
AD  - Division of Cancer Epidemiology and Genetics, National Cancer Institute (NCI),
      National Institutes of Health (NIH), Bethesda, Maryland 20892, USA.
FAU - Olson, Sara H
AU  - Olson SH
AD  - Memorial Sloan-Kettering Cancer Center, New York, New York 10065, USA.
FAU - Orlow, Irene
AU  - Orlow I
AD  - Memorial Sloan-Kettering Cancer Center, New York, New York 10065, USA.
FAU - Park, Jae Yong
AU  - Park JY
AD  - Lung Cancer Center, Kyungpook National University Medical Center, Daegu 101,
      Republic of Korea.
FAU - Patino-Garcia, Ana
AU  - Patino-Garcia A
AD  - Department of Pediatrics, University Clinic of Navarra, Universidad de Navarra,
      IdiSNA, Navarra Institute for Health Research, Pamplona 31080, Spain.
FAU - Peplonska, Beata
AU  - Peplonska B
AD  - Nofer Institute of Occupational Medicine, Lodz 91-348, Poland.
FAU - Peters, Ulrike
AU  - Peters U
AD  - Division of Public Health Sciences, Fred Hutchinson Cancer Research Center,
      Seattle, Washington 98109, USA.
FAU - Petersen, Gloria M
AU  - Petersen GM
AD  - Department of Health Sciences Research, Mayo Clinic, Rochester, Minnesota 55905, 
      USA.
FAU - Pooler, Loreall
AU  - Pooler L
AD  - University of Southern California, Los Angeles, California 90007, USA.
FAU - Prescott, Jennifer
AU  - Prescott J
AD  - Program in Genetic Epidemiology and Statistical Genetics, Harvard School of
      Public Health, Boston, Massachusetts 02115, USA.
AD  - Channing Division of Network Medicine, Department of Medicine, Brigham and
      Women's Hospital and Harvard Medical School, Boston, Massachusetts 02115, USA.
FAU - Prokunina-Olsson, Ludmila
AU  - Prokunina-Olsson L
AD  - Division of Cancer Epidemiology and Genetics, National Cancer Institute (NCI),
      National Institutes of Health (NIH), Bethesda, Maryland 20892, USA.
FAU - Purdue, Mark P
AU  - Purdue MP
AD  - Division of Cancer Epidemiology and Genetics, National Cancer Institute (NCI),
      National Institutes of Health (NIH), Bethesda, Maryland 20892, USA.
FAU - Qiao, You-Lin
AU  - Qiao YL
AD  - Department of Epidemiology, Cancer Institute (Hospital), Chinese Academy of
      Medical Sciences, Beijing 100730, China.
FAU - Rajaraman, Preetha
AU  - Rajaraman P
AD  - Division of Cancer Epidemiology and Genetics, National Cancer Institute (NCI),
      National Institutes of Health (NIH), Bethesda, Maryland 20892, USA.
FAU - Real, Francisco X
AU  - Real FX
AD  - Spanish National Cancer Research Centre (CNIO), Madrid 28029, Spain.
AD  - Departament de Ciencies Experimentals i de la Salut, Universitat Pompeu Fabra,
      Barcelona 08002, Spain.
FAU - Riboli, Elio
AU  - Riboli E
AD  - Division of Epidemiology and Biostatistics, School of Public Health, Imperial
      College London, London SW7 2AZ, UK.
FAU - Risch, Harvey A
AU  - Risch HA
AD  - Yale School of Public Health, New Haven, Connecticut 06510, USA.
FAU - Rodriguez-Santiago, Benjamin
AU  - Rodriguez-Santiago B
AD  - Departament de Ciencies Experimentals i de la Salut, Universitat Pompeu Fabra,
      Barcelona 08002, Spain.
AD  - Centro de Investigacion Biomedica en Red de Enfermedades Raras (CIBERER),
      Barcelona, 28029, Spain.
AD  - Quantitative Genomic Medicine Laboratory, qGenomics, Barcelona 08003, Spain.
FAU - Ruder, Avima M
AU  - Ruder AM
AD  - National Institute for Occupational Safety and Health, Centers for Disease
      Control and Prevention, Cincinnati, Ohio 45226, USA.
FAU - Savage, Sharon A
AU  - Savage SA
AUID- ORCID: http://orcid.org/0000-0001-6006-0740
AD  - Division of Cancer Epidemiology and Genetics, National Cancer Institute (NCI),
      National Institutes of Health (NIH), Bethesda, Maryland 20892, USA.
FAU - Schumacher, Fredrick
AU  - Schumacher F
AD  - Department of Preventive Medicine, Biostatistics Division, Keck School of
      Medicine at the University of Southern California, Los Angeles, California 90033,
      USA.
FAU - Schwartz, Ann G
AU  - Schwartz AG
AD  - Karmanos Cancer Institute and Department of Oncology, Wayne State University
      School of Medicine, Detroit, Michigan 48201, USA.
FAU - Schwartz, Kendra L
AU  - Schwartz KL
AD  - Karmanos Cancer Institute and Department of Family Medicine and Public Health
      Sciences, Wayne State University School of Medicine, Detroit, Michigan 48201,
      USA.
FAU - Seow, Adeline
AU  - Seow A
AD  - Saw Swee Hock School of Public Health, National University of Singapore,
      Singapore 119077, Singapore.
FAU - Wendy Setiawan, Veronica
AU  - Wendy Setiawan V
AD  - Department of Preventive Medicine, Biostatistics Division, Keck School of
      Medicine at the University of Southern California, Los Angeles, California 90033,
      USA.
FAU - Severi, Gianluca
AU  - Severi G
AD  - Cancer Epidemiology Centre, Cancer Council Victoria &Centre for Epidemiology and 
      Biostatistics, Melbourne School of Population and Global Health, The University
      of Melbourne, Melbourne, Victoria 3010, Australia.
AD  - Human Genetics Foundation (HuGeF), Torino, 10126, Italy.
FAU - Shen, Hongbing
AU  - Shen H
AD  - Jiangsu Key Laboratory of Cancer Biomarkers, Prevention and Treatment, Nanjing
      Medical University, Nanjing 210029, China.
AD  - Department of Epidemiology, Nanjing Medical University School of Public Health,
      Nanjing 210029, China.
FAU - Sheng, Xin
AU  - Sheng X
AD  - University of Southern California, Los Angeles, California 90007, USA.
FAU - Shin, Min-Ho
AU  - Shin MH
AD  - Department of Preventive Medicine, Chonnam National University Medical School,
      Gwanju 501-746, Republic of Korea.
FAU - Shu, Xiao-Ou
AU  - Shu XO
AD  - Department of Medicine, Vanderbilt Epidemiology Center, Vanderbilt-Ingram Cancer 
      Center, Vanderbilt University Medical Center, Nashville, Tennessee 37232, USA.
FAU - Silverman, Debra T
AU  - Silverman DT
AD  - Division of Cancer Epidemiology and Genetics, National Cancer Institute (NCI),
      National Institutes of Health (NIH), Bethesda, Maryland 20892, USA.
FAU - Spitz, Margaret R
AU  - Spitz MR
AD  - Baylor College of Medicine, Houston, Texas 77030, USA.
FAU - Stevens, Victoria L
AU  - Stevens VL
AD  - Epidemiology Research Program, American Cancer Society, Atlanta, Georgia 30303,
      USA.
FAU - Stolzenberg-Solomon, Rachael
AU  - Stolzenberg-Solomon R
AD  - Division of Cancer Epidemiology and Genetics, National Cancer Institute (NCI),
      National Institutes of Health (NIH), Bethesda, Maryland 20892, USA.
FAU - Stram, Daniel
AU  - Stram D
AUID- ORCID: http://orcid.org/0000-0001-7099-9022
AD  - Department of Preventive Medicine, Biostatistics Division, Keck School of
      Medicine at the University of Southern California, Los Angeles, California 90033,
      USA.
FAU - Tang, Ze-Zhong
AU  - Tang ZZ
AD  - Shanxi Cancer Hospital, Taiyuan, Shanxi 030013, China.
FAU - Taylor, Philip R
AU  - Taylor PR
AD  - Division of Cancer Epidemiology and Genetics, National Cancer Institute (NCI),
      National Institutes of Health (NIH), Bethesda, Maryland 20892, USA.
FAU - Teras, Lauren R
AU  - Teras LR
AD  - Epidemiology Research Program, American Cancer Society, Atlanta, Georgia 30303,
      USA.
FAU - Tobias, Geoffrey S
AU  - Tobias GS
AD  - Division of Cancer Epidemiology and Genetics, National Cancer Institute (NCI),
      National Institutes of Health (NIH), Bethesda, Maryland 20892, USA.
FAU - Van Den Berg, David
AU  - Van Den Berg D
AD  - Department of Preventive Medicine, Biostatistics Division, Keck School of
      Medicine at the University of Southern California, Los Angeles, California 90033,
      USA.
FAU - Visvanathan, Kala
AU  - Visvanathan K
AD  - Johns Hopkins Bloomberg School of Public Health, Baltimore, Maryland 21218, USA.
FAU - Wacholder, Sholom
AU  - Wacholder S
AD  - Division of Cancer Epidemiology and Genetics, National Cancer Institute (NCI),
      National Institutes of Health (NIH), Bethesda, Maryland 20892, USA.
FAU - Wang, Jiu-Cun
AU  - Wang JC
AD  - Ministry of Education Key Laboratory of Contemporary Anthropology, School of Life
      Sciences, Fudan University, Shanghai 200433, China.
AD  - State Key Laboratory of Genetic Engineering, School of Life Sciences, Fudan
      University, Shanghai 200433, China.
FAU - Wang, Zhaoming
AU  - Wang Z
AD  - Division of Cancer Epidemiology and Genetics, National Cancer Institute (NCI),
      National Institutes of Health (NIH), Bethesda, Maryland 20892, USA.
AD  - Cancer Genomics Research Laboratory, National Cancer Institute, Division of
      Cancer Epidemiology and Genetics, Leidos Biomedical Research Inc., Bethesda,
      Maryland 20892, USA.
FAU - Wentzensen, Nicolas
AU  - Wentzensen N
AD  - Division of Cancer Epidemiology and Genetics, National Cancer Institute (NCI),
      National Institutes of Health (NIH), Bethesda, Maryland 20892, USA.
FAU - Wheeler, William
AU  - Wheeler W
AD  - Information Management Services Inc., Calverton, Maryland, 20904, USA.
FAU - White, Emily
AU  - White E
AD  - Division of Public Health Sciences, Fred Hutchinson Cancer Research Center,
      Seattle, Washington 98109, USA.
FAU - Wiencke, John K
AU  - Wiencke JK
AD  - University of California San Francisco, San Francisco, California 94143, USA.
FAU - Wolpin, Brian M
AU  - Wolpin BM
AD  - Channing Division of Network Medicine, Department of Medicine, Brigham and
      Women's Hospital and Harvard Medical School, Boston, Massachusetts 02115, USA.
AD  - Department of Medical Oncology, Dana-Farber Cancer Institute, Boston,
      Massachusetts 02215, USA.
FAU - Wong, Maria Pik
AU  - Wong MP
AD  - Department of Pathology, Li Ka Shing Faculty of Medicine, The University of Hong 
      Kong, Hong Kong, China.
FAU - Wu, Chen
AU  - Wu C
AD  - Department of Etiology &Carcinogenesis, Cancer Institute and Hospital, Chinese
      Academy of Medical Sciences and Peking Union Medical College, Beijing 100730,
      China.
AD  - State Key Laboratory of Molecular Oncology, Cancer Institute and Hospital,
      Chinese Academy of Medical Sciences and Peking Union Medical College, Beijing
      100730, China.
FAU - Wu, Tangchun
AU  - Wu T
AD  - Institute of Occupational Medicine and Ministry of Education Key Laboratory for
      Environment and Health, School of Public Health, Huazhong University of Science
      and Technology, Wuhan 430400, China.
FAU - Wu, Xifeng
AU  - Wu X
AD  - Department of Epidemiology, The University of Texas MD Anderson Cancer Center,
      Houston, Texas 77030, USA.
FAU - Wu, Yi-Long
AU  - Wu YL
AD  - Guangdong Lung Cancer Institute, Guangdong General Hospital &Guangdong Academy of
      Medical Sciences, Guangzhou 515200, China.
FAU - Wunder, Jay S
AU  - Wunder JS
AD  - Guangdong Lung Cancer Institute, Guangdong General Hospital &Guangdong Academy of
      Medical Sciences, Guangzhou 515200, China.
FAU - Xia, Lucy
AU  - Xia L
AD  - University of Southern California, Los Angeles, California 90007, USA.
FAU - Yang, Hannah P
AU  - Yang HP
AD  - Division of Cancer Epidemiology and Genetics, National Cancer Institute (NCI),
      National Institutes of Health (NIH), Bethesda, Maryland 20892, USA.
FAU - Yang, Pan-Chyr
AU  - Yang PC
AD  - Division of Urologic Surgery, Washington University School of Medicine, St Louis,
      Missouri 63110, USA.
FAU - Yu, Kai
AU  - Yu K
AD  - Division of Cancer Epidemiology and Genetics, National Cancer Institute (NCI),
      National Institutes of Health (NIH), Bethesda, Maryland 20892, USA.
FAU - Zanetti, Krista A
AU  - Zanetti KA
AD  - Division of Cancer Control and Population Sciences, National Cancer Institute,
      Bethesda, Maryland 20892, USA.
FAU - Zeleniuch-Jacquotte, Anne
AU  - Zeleniuch-Jacquotte A
AD  - New York University Cancer Institute, New York, New York 10016, USA.
AD  - Department of Population Health, New York University School of Medicine, New
      York, New York 10016, USA.
FAU - Zheng, Wei
AU  - Zheng W
AD  - Division of Epidemiology, Department of Medicine, Vanderbilt Epidemiology Center,
      Vanderbilt University Medical Center, Nashville, Tennessee 37232, USA.
FAU - Zhou, Baosen
AU  - Zhou B
AD  - Department of Epidemiology, School of Public Health, China Medical University,
      Shenyang 110001, China.
FAU - Ziegler, Regina G
AU  - Ziegler RG
AD  - Division of Cancer Epidemiology and Genetics, National Cancer Institute (NCI),
      National Institutes of Health (NIH), Bethesda, Maryland 20892, USA.
FAU - Perez-Jurado, Luis A
AU  - Perez-Jurado LA
AUID- ORCID: http://orcid.org/0000-0002-1988-3005
AD  - Departament de Ciencies Experimentals i de la Salut, Universitat Pompeu Fabra,
      Barcelona 08002, Spain.
AD  - Centro de Investigacion Biomedica en Red de Enfermedades Raras (CIBERER),
      Barcelona, 28029, Spain.
FAU - Caporaso, Neil E
AU  - Caporaso NE
AD  - Division of Cancer Epidemiology and Genetics, National Cancer Institute (NCI),
      National Institutes of Health (NIH), Bethesda, Maryland 20892, USA.
FAU - Rothman, Nathaniel
AU  - Rothman N
AD  - Division of Cancer Epidemiology and Genetics, National Cancer Institute (NCI),
      National Institutes of Health (NIH), Bethesda, Maryland 20892, USA.
FAU - Tucker, Margaret
AU  - Tucker M
AD  - Division of Cancer Epidemiology and Genetics, National Cancer Institute (NCI),
      National Institutes of Health (NIH), Bethesda, Maryland 20892, USA.
FAU - Dean, Michael C
AU  - Dean MC
AD  - Division of Cancer Epidemiology and Genetics, National Cancer Institute (NCI),
      National Institutes of Health (NIH), Bethesda, Maryland 20892, USA.
FAU - Yeager, Meredith
AU  - Yeager M
AD  - Division of Cancer Epidemiology and Genetics, National Cancer Institute (NCI),
      National Institutes of Health (NIH), Bethesda, Maryland 20892, USA.
AD  - Cancer Genomics Research Laboratory, National Cancer Institute, Division of
      Cancer Epidemiology and Genetics, Leidos Biomedical Research Inc., Bethesda,
      Maryland 20892, USA.
FAU - Chanock, Stephen J
AU  - Chanock SJ
AD  - Division of Cancer Epidemiology and Genetics, National Cancer Institute (NCI),
      National Institutes of Health (NIH), Bethesda, Maryland 20892, USA.
LA  - eng
PT  - Journal Article
DEP - 20160613
PL  - England
TA  - Nat Commun
JT  - Nature communications
JID - 101528555
SB  - IM
PMC - PMC4909985
OID - NLM: PMC4909985
EDAT- 2016/06/14 06:00
MHDA- 2016/06/14 06:00
CRDT- 2016/06/14 06:00
PHST- 2015/09/26 [received]
PHST- 2016/05/06 [accepted]
AID - ncomms11843 [pii]
AID - 10.1038/ncomms11843 [doi]
PST - epublish
SO  - Nat Commun. 2016 Jun 13;7:11843. doi: 10.1038/ncomms11843.

PMID- 27284469
OWN - NLM
STAT- PubMed-not-MEDLINE
DA  - 20160610
DCOM- 20160610
LR  - 20160612
IS  - 2078-6891 (Print)
IS  - 2078-6891 (Linking)
VI  - 7
IP  - 3
DP  - 2016 Jun
TI  - Adverse health behaviours among colorectal cancer survivors: a case study from
      Iran.
PG  - 373-9
LID - 10.21037/jgo.2016.03.01 [doi]
AB  - BACKGROUND: Cancer survivors are at greater risk of developing secondary tumours,
      cardiovascular disease, diabetes, and osteoporosis. A part of this is because
      they share the similar lifestyle factors. The aim of this study was to examine
      the prevalence of adverse health behaviours and its determinants among colorectal
      survivors. METHODS: This cross-sectional study was conducted in Babol city
      located in North of Iran. The pathologic information and demographic
      characteristics were collected from the population based-cancer registry.
      Colorectal cancer (CRC) survivors between 2007-2013 were included in this study. 
      A questionnaire includes socioeconomic status, lifestyle behaviours [smoking,
      physical activity (PA), fruit & vegetable consumption], and clinical factors were
      completed via home visit by trained interviewers. RESULTS: The majority of CRC
      survivors were male and were more than 50 years of age, more than half of them
      resided in urban areas. About 67% of survivors had at least one comorbid
      condition. In general, the majority of them were not meeting the recommendation
      for PA (89%), about 87% of them consumed less than 5 daily serving of fruit &
      vegetable and 14.6% of participants were smoke either cigarette or hookah. Female
      genders, illiteracy, comorbidities, and place of residency were the most
      important determinants of having adverse health behaviours. CONCLUSIONS: The
      minority of people with CRC were not meeting the PA or 5-A-day recommendations.
      It is important to notify the health policy makers and to develop a comprehensive
      educational program to enhance the adherence to healthy lifestyle recommendation 
      among CRC survivors.
FAU - Aminisani, Nayyereh
AU  - Aminisani N
AD  - 1 Department of Statistics and Epidemiology, School of Health Sciences, Tabriz
      University of Medical Sciences, Tabriz, Iran ; 2 Social Determinants of Health
      Research Centre, Health Research Institute, Babol University of Medical Sciences,
      Babol, Iran ; 3 Injury Epidemiology Prevention Research Center, Tabriz University
      of Medical Sciences, Tabriz, Iran.
FAU - Nikbakht, Hosseinali A
AU  - Nikbakht HA
AD  - 1 Department of Statistics and Epidemiology, School of Health Sciences, Tabriz
      University of Medical Sciences, Tabriz, Iran ; 2 Social Determinants of Health
      Research Centre, Health Research Institute, Babol University of Medical Sciences,
      Babol, Iran ; 3 Injury Epidemiology Prevention Research Center, Tabriz University
      of Medical Sciences, Tabriz, Iran.
FAU - Hosseinei, Seidreza R
AU  - Hosseinei SR
AD  - 1 Department of Statistics and Epidemiology, School of Health Sciences, Tabriz
      University of Medical Sciences, Tabriz, Iran ; 2 Social Determinants of Health
      Research Centre, Health Research Institute, Babol University of Medical Sciences,
      Babol, Iran ; 3 Injury Epidemiology Prevention Research Center, Tabriz University
      of Medical Sciences, Tabriz, Iran.
FAU - Shamshirgaran, Seyed Morteza
AU  - Shamshirgaran SM
AD  - 1 Department of Statistics and Epidemiology, School of Health Sciences, Tabriz
      University of Medical Sciences, Tabriz, Iran ; 2 Social Determinants of Health
      Research Centre, Health Research Institute, Babol University of Medical Sciences,
      Babol, Iran ; 3 Injury Epidemiology Prevention Research Center, Tabriz University
      of Medical Sciences, Tabriz, Iran.
LA  - eng
PT  - Journal Article
PL  - China
TA  - J Gastrointest Oncol
JT  - Journal of gastrointestinal oncology
JID - 101557751
PMC - PMC4880777
OID - NLM: PMC4880777
OTO - NOTNLM
OT  - Babol
OT  - Colorectal cancer survivors (CRC survivors)
OT  - Iran
OT  - adherence
OT  - healthy lifestyle
EDAT- 2016/06/11 06:00
MHDA- 2016/06/11 06:01
CRDT- 2016/06/11 06:00
AID - 10.21037/jgo.2016.03.01 [doi]
AID - jgo-07-03-373 [pii]
PST - ppublish
SO  - J Gastrointest Oncol. 2016 Jun;7(3):373-9. doi: 10.21037/jgo.2016.03.01.

PMID- 27272130
OWN - NLM
STAT- In-Data-Review
DA  - 20160609
LR  - 20160617
IS  - 1932-6203 (Electronic)
IS  - 1932-6203 (Linking)
VI  - 11
IP  - 6
DP  - 2016
TI  - Ten-Year Changes in the Prevalence and Socio-Demographic Determinants of Physical
      Activity among Polish Adults Aged 20 to 74 Years. Results of the National
      Multicenter Health Surveys WOBASZ (2003-2005) and WOBASZ II (2013-2014).
PG  - e0156766
LID - 10.1371/journal.pone.0156766 [doi]
AB  - INTRODUCTION: The aim of the study was to estimate ten-year changes in physical
      activity (PA) patterns and sociodemographic determinants among adult residents of
      Poland. METHODS: The study comprised two independent samples of randomly selected
      adults aged 20-74 years participating in the National Multicentre Health Survey
      WOBASZ (2003-2005; n = 14572) and WOBASZ II (2013-2014; n = 5694). In both
      surveys the measurements were performed by six academic centers in all 16
      voivodships of Poland (108 measurement points in each survey). Sociodemographic
      data were collected by an interviewer-administered questionnaire in both surveys.
      Physical activity was assessed in three domains: leisure-time, occupational and
      commuting physical activity. RESULTS: Leisure-time PA changed substantially
      between the surveys (p<0.001). The prevalence of subjects being active on most
      days of week fell in both genders in the years 2003-2014 (37.4% vs 27.3% in men);
      32.7% vs 28.3% in women. None or occasional activity increased from 49.6% to
      56.8% in men, while remained stable in women (55.2% vs 54.9%). In both WOBASZ
      surveys the likelihood of physical inactivity was higher in less educated
      individuals, smokers and those living in large agglomerations (p<0.01). No
      significant changes were observed in occupational activity in men between the
      surveys, while in women percentage of sedentary work increased from 43.4% to %
      49.4% (p<0.01). Commuting PA decreased significantly in both genders (p<0.001).
      About 79.3% of men and 71.3% of women reported no active commuting in the WOBASZ 
      II survey. CONCLUSIONS: The observed unfavourable changes in PA emphasize the
      need for novel intervention concepts in order to reverse this direction. Further 
      detailed monitoring of PA patterns in Poland is of particular importance.
FAU - Kwasniewska, Magdalena
AU  - Kwasniewska M
AD  - Department of Preventive Medicine, Medical University of Lodz, Lodz, Poland.
FAU - Pikala, Malgorzata
AU  - Pikala M
AD  - Department of Epidemiology and Biostatistics, Medical University of Lodz, Lodz,
      Poland.
FAU - Bielecki, Wojciech
AU  - Bielecki W
AD  - Department of Social Pathologies, Medical University of Lodz, Lodz, Poland.
FAU - Dziankowska-Zaborszczyk, Elzbieta
AU  - Dziankowska-Zaborszczyk E
AD  - Department of Epidemiology and Biostatistics, Medical University of Lodz, Lodz,
      Poland.
FAU - Rebowska, Ewa
AU  - Rebowska E
AD  - Department of Preventive Medicine, Medical University of Lodz, Lodz, Poland.
FAU - Kozakiewicz, Krystyna
AU  - Kozakiewicz K
AD  - Department and Clinic of Cardiology, Medical University of Silesia, Katowice,
      Poland.
FAU - Pajak, Andrzej
AU  - Pajak A
AD  - Department of Epidemiology and Population Studies, Institute of Public Health,
      Jagiellonian University of Krakow, Krakow, Poland.
FAU - Piwonski, Jerzy
AU  - Piwonski J
AD  - Department of Epidemiology, Cardiovascular Disease Prevention and Health
      Promotion, Cardinal Stefan Wyszynski University, Institute of Cardiology, Warsaw,
      Poland.
FAU - Tykarski, Andrzej
AU  - Tykarski A
AD  - Department and Clinic of Hipertensiology Angiology and Internal Medicine, Poznan 
      University of Medical Sciences, Poznan, Poland.
FAU - Zdrojewski, Tomasz
AU  - Zdrojewski T
AD  - Department and Clinic of Hypertension and Diabetology, Medical University of
      Gdansk, Gdansk, Poland.
FAU - Drygas, Wojciech
AU  - Drygas W
AD  - Department of Preventive Medicine, Medical University of Lodz, Lodz, Poland.
AD  - Department of Epidemiology, Cardiovascular Disease Prevention and Health
      Promotion, Cardinal Stefan Wyszynski University, Institute of Cardiology, Warsaw,
      Poland.
LA  - eng
PT  - Journal Article
DEP - 20160607
PL  - United States
TA  - PLoS One
JT  - PloS one
JID - 101285081
SB  - IM
PMC - PMC4896475
OID - NLM: PMC4896475
EDAT- 2016/06/09 06:00
MHDA- 2016/06/09 06:00
CRDT- 2016/06/09 06:00
PHST- 2016 [ecollection]
PHST- 2016/01/21 [received]
PHST- 2016/05/19 [accepted]
PHST- 2016/06/07 [epublish]
AID - 10.1371/journal.pone.0156766 [doi]
AID - PONE-D-16-02342 [pii]
PST - epublish
SO  - PLoS One. 2016 Jun 7;11(6):e0156766. doi: 10.1371/journal.pone.0156766.
      eCollection 2016.

PMID- 27178447
OWN - NLM
STAT- Publisher
DA  - 20160613
LR  - 20160701
IS  - 2196-8837 (Electronic)
IS  - 2196-8837 (Linking)
DP  - 2016 May 13
TI  - Designing Culturally Relevant Physical Activity Programs for African-American
      Women: A Framework for Intervention Development.
AB  - BACKGROUND: African-American women perform low levels of physical activity and
      are disproportionally burdened by associated cardiometabolic disease conditions
      (i.e., 57 % are obese, 49 % have cardiovascular disease). The marked health
      disparities among African-American women indicate the need for innovative
      strategies to promote physical activity to help attenuate the chronic disease
      health disparities in this high-risk population. Culturally tailoring physical
      activity programs to address the sociocultural norms, values, beliefs, and
      behaviors of African-American women is an advantageous strategy to enhance
      physical activity promotion efforts. The purpose of this article is to discuss
      critical aspects for researchers to consider when designing physical activity
      programs for African-American women and to present a conceptual framework to
      guide intervention development. METHODS: Development of the framework was based
      on our previous physical activity research with African-American women, seminal
      literature on the topics of cultural adaptation and health promotion,
      sociological and theoretical perspectives on the role of women in
      African-American culture, and key determinants of physical activity engagement
      among African-American women. RESULTS: Three key concepts are discussed in the
      conceptual framework: (1) Developmental milestones and life stage transitions of 
      African-American women; (2) Historical, social, and cultural influences
      associated with physical activity engagement; and (3) Intervention delivery
      strategies. DISCUSSION: Using the framework to guide intervention development has
      the potential to enhance the physical activity and health outcomes of a physical 
      activity program for African-American women.
FAU - Joseph, Rodney P
AU  - Joseph RP
AD  - College of Nursing and Health Innovation, Arizona State University, 500 N. 3rd
      Street, Phoenix, AZ, 85004, USA. Rodney.Joseph@asu.edu.
FAU - Keller, Colleen
AU  - Keller C
AD  - College of Nursing and Health Innovation, Arizona State University, 500 N. 3rd
      Street, Phoenix, AZ, 85004, USA.
FAU - Affuso, Olivia
AU  - Affuso O
AD  - Department of Epidemiology, School of Public Health, University of Alabama at
      Birmingham, 1720 2nd Ave. South, Birmingham, AL, 35294-0022, USA.
FAU - Ainsworth, Barbara E
AU  - Ainsworth BE
AD  - School of Nutrition and Health Promotion, College of Health Solutions, Arizona
      State University, 550 N. 3rd Street, Phoenix, AZ, 85004, USA.
LA  - ENG
GR  - K99 HL129012/HL/NHLBI NIH HHS/United States
PT  - JOURNAL ARTICLE
DEP - 20160513
TA  - J Racial Ethn Health Disparities
JT  - Journal of racial and ethnic health disparities
JID - 101628476
OTO - NOTNLM
OT  - African-American
OT  - Black
OT  - Cultural tailoring
OT  - Culture
OT  - Exercise
OT  - Physical activity
OT  - Women
EDAT- 2016/05/15 06:00
MHDA- 2016/05/15 06:00
CRDT- 2016/05/15 06:00
PHST- 2016/02/07 [received]
PHST- 2016/04/27 [accepted]
PHST- 2016/04/20 [revised]
PHST- 2016/05/13 [aheadofprint]
AID - 10.1007/s40615-016-0240-1 [doi]
AID - 10.1007/s40615-016-0240-1 [pii]
PST - aheadofprint
SO  - J Racial Ethn Health Disparities. 2016 May 13.

PMID- 27170793
OWN - NLM
STAT- In-Data-Review
DA  - 20160512
IS  - 1557-2625 (Print)
IS  - 1557-2625 (Linking)
VI  - 29
IP  - 3
DP  - 2016 May-Jun
TI  - Impact of Social Determinants of Health on Patients with Complex Diabetes Who Are
      Served by National Safety-Net Health Centers.
PG  - 356-70
LID - 10.3122/jabfm.2016.03.150226 [doi]
AB  - OBJECTIVE: Recent research demonstrates an increased need to understand the
      contribution of social determinants of health (SDHs) in shaping an individual's
      health status and outcomes. We studied patients with diabetes in safety-net
      centers and evaluated associations of their disease complexity, demographic
      characteristics, comorbidities, insurance status, and primary language with their
      HbA1c level over time. METHODS: Adult patients with diabetes with at least 3
      distinct primary care visits between January 1, 2006, and December 31, 2013, were
      identified in the CHARN data warehouse. These patients were categorized into 4
      groups: those without a diagnosis of cardiovascular disease (CVD) or depression; 
      those with CVD but not depression; those with depression but not CVD; and those
      with CVD and depression. Charlson score; demographic characteristics such as age,
      sex, and race/ethnicity; and SDHs such as primary language and insurance status
      were used as predictors. The outcome measure was HbA1c. Hypothesis testing was
      conducted using 3-level hierarchical linear models. RESULTS: Baseline HbA1c
      differed significantly across the 4 diabetes groups and by race/ethnicity. The
      amount of HbA1c change over time differed by insurance status. Patients who were 
      continuously insured tended to have lower baseline HbA1c and a smaller increase. 
      Chinese-speaking patients tended to have lower baseline HbA1c but a larger
      increase over time compared with English speakers. There were various unexpected 
      associations: compared with the diabetes-only group, mean HbA1c tended to be
      lower among the other more complex groups at baseline; women tended to have lower
      measures at baseline; older age and higher Charlson scores were associated with
      lower HbA1c. CONCLUSIONS: There is still unexplained variability relating to both
      baseline HbA1c values and change over time in the model. SDHs, such as insurance 
      status and primary language, are associated with HbA1c, and results suggest that 
      these relationships vary with disease status among patients with diabetes in
      safety-net centers. It is important to recognize that there are complex
      relationships among demographic and SDH measures in complex patients, and there
      is work to be done in correctly modeling and understanding these relationships.
      We also recommend prioritizing the collection of SDH and enabling services data
      for safety-net patients that would be instrumental in conducting a more
      comprehensive study.
CI  - (c) Copyright 2016 by the American Board of Family Medicine.
FAU - Li, Vivian
AU  - Li V
AD  - From the Association of Asian Pacific Community Health Organizations, San Leandro
      CA (VL, RCW); Kaiser Permanente Center for Health Research, Portland OR (MAB, PC,
      ML); Northwestern University, Feinberg School of Medicine, Chicago IL (MS);
      Alliance of Chicago Community Health Services, Chicago IL (FR); OCHIN, Inc.,
      Portland OR (EC); The Fenway Institute, Boston, MA (LD); and the Waimanalo Health
      Center, Waimanalo, HI (MO). vli@aapcho.org.
FAU - McBurnie, Mary Ann
AU  - McBurnie MA
AD  - From the Association of Asian Pacific Community Health Organizations, San Leandro
      CA (VL, RCW); Kaiser Permanente Center for Health Research, Portland OR (MAB, PC,
      ML); Northwestern University, Feinberg School of Medicine, Chicago IL (MS);
      Alliance of Chicago Community Health Services, Chicago IL (FR); OCHIN, Inc.,
      Portland OR (EC); The Fenway Institute, Boston, MA (LD); and the Waimanalo Health
      Center, Waimanalo, HI (MO).
FAU - Simon, Melissa
AU  - Simon M
AD  - From the Association of Asian Pacific Community Health Organizations, San Leandro
      CA (VL, RCW); Kaiser Permanente Center for Health Research, Portland OR (MAB, PC,
      ML); Northwestern University, Feinberg School of Medicine, Chicago IL (MS);
      Alliance of Chicago Community Health Services, Chicago IL (FR); OCHIN, Inc.,
      Portland OR (EC); The Fenway Institute, Boston, MA (LD); and the Waimanalo Health
      Center, Waimanalo, HI (MO).
FAU - Crawford, Phil
AU  - Crawford P
AD  - From the Association of Asian Pacific Community Health Organizations, San Leandro
      CA (VL, RCW); Kaiser Permanente Center for Health Research, Portland OR (MAB, PC,
      ML); Northwestern University, Feinberg School of Medicine, Chicago IL (MS);
      Alliance of Chicago Community Health Services, Chicago IL (FR); OCHIN, Inc.,
      Portland OR (EC); The Fenway Institute, Boston, MA (LD); and the Waimanalo Health
      Center, Waimanalo, HI (MO).
FAU - Leo, Michael
AU  - Leo M
AD  - From the Association of Asian Pacific Community Health Organizations, San Leandro
      CA (VL, RCW); Kaiser Permanente Center for Health Research, Portland OR (MAB, PC,
      ML); Northwestern University, Feinberg School of Medicine, Chicago IL (MS);
      Alliance of Chicago Community Health Services, Chicago IL (FR); OCHIN, Inc.,
      Portland OR (EC); The Fenway Institute, Boston, MA (LD); and the Waimanalo Health
      Center, Waimanalo, HI (MO).
FAU - Rachman, Fred
AU  - Rachman F
AD  - From the Association of Asian Pacific Community Health Organizations, San Leandro
      CA (VL, RCW); Kaiser Permanente Center for Health Research, Portland OR (MAB, PC,
      ML); Northwestern University, Feinberg School of Medicine, Chicago IL (MS);
      Alliance of Chicago Community Health Services, Chicago IL (FR); OCHIN, Inc.,
      Portland OR (EC); The Fenway Institute, Boston, MA (LD); and the Waimanalo Health
      Center, Waimanalo, HI (MO).
FAU - Cottrell, Erika
AU  - Cottrell E
AD  - From the Association of Asian Pacific Community Health Organizations, San Leandro
      CA (VL, RCW); Kaiser Permanente Center for Health Research, Portland OR (MAB, PC,
      ML); Northwestern University, Feinberg School of Medicine, Chicago IL (MS);
      Alliance of Chicago Community Health Services, Chicago IL (FR); OCHIN, Inc.,
      Portland OR (EC); The Fenway Institute, Boston, MA (LD); and the Waimanalo Health
      Center, Waimanalo, HI (MO).
FAU - Dant, Lydia
AU  - Dant L
AD  - From the Association of Asian Pacific Community Health Organizations, San Leandro
      CA (VL, RCW); Kaiser Permanente Center for Health Research, Portland OR (MAB, PC,
      ML); Northwestern University, Feinberg School of Medicine, Chicago IL (MS);
      Alliance of Chicago Community Health Services, Chicago IL (FR); OCHIN, Inc.,
      Portland OR (EC); The Fenway Institute, Boston, MA (LD); and the Waimanalo Health
      Center, Waimanalo, HI (MO).
FAU - Oneha, Mary
AU  - Oneha M
AD  - From the Association of Asian Pacific Community Health Organizations, San Leandro
      CA (VL, RCW); Kaiser Permanente Center for Health Research, Portland OR (MAB, PC,
      ML); Northwestern University, Feinberg School of Medicine, Chicago IL (MS);
      Alliance of Chicago Community Health Services, Chicago IL (FR); OCHIN, Inc.,
      Portland OR (EC); The Fenway Institute, Boston, MA (LD); and the Waimanalo Health
      Center, Waimanalo, HI (MO).
FAU - Chang Weir, Rosy
AU  - Chang Weir R
AD  - From the Association of Asian Pacific Community Health Organizations, San Leandro
      CA (VL, RCW); Kaiser Permanente Center for Health Research, Portland OR (MAB, PC,
      ML); Northwestern University, Feinberg School of Medicine, Chicago IL (MS);
      Alliance of Chicago Community Health Services, Chicago IL (FR); OCHIN, Inc.,
      Portland OR (EC); The Fenway Institute, Boston, MA (LD); and the Waimanalo Health
      Center, Waimanalo, HI (MO).
LA  - eng
PT  - Journal Article
PL  - United States
TA  - J Am Board Fam Med
JT  - Journal of the American Board of Family Medicine : JABFM
JID - 101256526
SB  - IM
OTO - NOTNLM
OT  - Community Health Centers
OT  - Insurance
OT  - Safety-Net Providers
OT  - Social Determinants of Health
EDAT- 2016/05/14 06:00
MHDA- 2016/05/14 06:00
CRDT- 2016/05/13 06:00
PHST- 2015/07/20 [received]
PHST- 2016/03/08 [accepted]
AID - 29/3/356 [pii]
AID - 10.3122/jabfm.2016.03.150226 [doi]
PST - ppublish
SO  - J Am Board Fam Med. 2016 May-Jun;29(3):356-70. doi: 10.3122/jabfm.2016.03.150226.

PMID- 27143860
OWN - NLM
STAT- PubMed-not-MEDLINE
DA  - 20160504
DCOM- 20160504
LR  - 20160506
IS  - 1177-889X (Electronic)
IS  - 1177-889X (Linking)
VI  - 10
DP  - 2016
TI  - Adherence to alendronic or risedronic acid treatment, combined or not to calcium 
      and vitamin D, and related determinants in Italian patients with osteoporosis.
PG  - 523-30
LID - 10.2147/PPA.S95634 [doi]
AB  - PURPOSE: Osteoporosis is a chronic disease and an important health and social
      burden due to its worldwide prevalence. Literature and clinical experience report
      incomplete adherence to the therapy. This retrospective observational study aimed
      at assessing the adherence to first-line antiosteoporosis drugs (AODs; reimbursed
      by the National Health System, according to the Italian Medicine Agency
      recommendation number 79), alendronate or risedronate, with or without calcium
      and/or vitamin D supplements, in a real, Italian clinical setting. PATIENTS AND
      METHODS: Analyses were carried out on data present in the ARNO Observatory, a
      population-based patient-centric Italian database. From a population of 5,808,832
      inhabitants with available data, a cohort of 3.3 million of patients aged >/=40
      years was selected. New users of first-line AODs as monotherapy (accrual period, 
      2007-2009) were followed up over 3 years to assess adherence at 6, 12, and 36
      months to AODs and to supplements and related determinants. RESULTS:
      Approximately 40,000 new users were identified: mostly women, aged on average
      (standard deviation) 71+/-10 years. Alendronate was the most prescribed (38.2% of
      patients), followed by risedronate (34.9%) and alendronate with colecalciferol as
      a fixed-dose combination (25.8%). Adherence at the 6-month follow-up was 54%, and
      this constantly and significantly decreased after 1 year to 46%, and after 3
      years to 33% (P<0.01). Adherence to the fixed-dose combination was higher than to
      plain alendronate throughout the follow-up period. Similarly, adherence to
      supplements constantly decreased with the duration of treatment. Women and
      patients aged >50 years were more likely to adhere to treatment regimen
      (P<0.001). The use of drugs for peptic ulcer and gastroesophageal reflux disease 
      and of corticosteroids for systemic use were significantly associated with high
      adherence at different times. Polytherapy (>5 drugs), cardiovascular, and
      neurological therapies were significantly associated with low adherence
      throughout the follow-up period. CONCLUSION: In a huge clinical practice sample, 
      this study highlights suboptimal adherence to first-line AODs and to supplements 
      and important determinants, such as concomitant therapies.
FAU - Calabria, S
AU  - Calabria S
AD  - CORE, Collaborative Outcome Research, Bologna, Italy.
FAU - Cinconze, E
AU  - Cinconze E
AD  - Health Care Systems Department, CINECA, Interuniversity Consortium, Bologna,
      Italy.
FAU - Rossini, M
AU  - Rossini M
AD  - Rheumatology Unit, University of Verona, Verona, Italy.
FAU - Rossi, E
AU  - Rossi E
AD  - Health Care Systems Department, CINECA, Interuniversity Consortium, Bologna,
      Italy.
FAU - Maggioni, A P
AU  - Maggioni AP
AD  - CORE, Collaborative Outcome Research, Bologna, Italy; ANMCO Research Center,
      Firenze, Italy.
FAU - Pedrini, A
AU  - Pedrini A
AD  - CORE, Collaborative Outcome Research, Bologna, Italy.
FAU - De Rosa, M
AU  - De Rosa M
AD  - Health Care Systems Department, CINECA, Interuniversity Consortium, Bologna,
      Italy.
LA  - eng
PT  - Journal Article
DEP - 20160419
PL  - New Zealand
TA  - Patient Prefer Adherence
JT  - Patient preference and adherence
JID - 101475748
PMC - PMC4844437
OID - NLM: PMC4844437
OTO - NOTNLM
OT  - adherence
OT  - bisphosphonates
OT  - colecalciferol
OT  - determinants
OT  - osteoporosis
EDAT- 2016/05/05 06:00
MHDA- 2016/05/05 06:01
CRDT- 2016/05/05 06:00
PHST- 2016 [ecollection]
PHST- 2016/04/19 [epublish]
AID - 10.2147/PPA.S95634 [doi]
AID - ppa-10-523 [pii]
PST - epublish
SO  - Patient Prefer Adherence. 2016 Apr 19;10:523-30. doi: 10.2147/PPA.S95634.
      eCollection 2016.

PMID- 27113680
OWN - NLM
STAT- PubMed-not-MEDLINE
DA  - 20160426
DCOM- 20160426
LR  - 20160524
IS  - 2291-5222 (Electronic)
IS  - 2291-5222 (Linking)
VI  - 4
IP  - 2
DP  - 2016
TI  - Community Engagement to Optimize the Use of Web-Based and Wearable Technology in 
      a Cardiovascular Health and Needs Assessment Study: A Mixed Methods Approach.
PG  - e38
LID - 10.2196/mhealth.4489 [doi]
AB  - BACKGROUND: Resource-limited communities in Washington, D.C. have high rates of
      obesity-related cardiovascular disease in addition to inadequate physical
      activity (PA) facilities and limited Internet access. Engaging community members 
      in the design and implementation of studies to address these health disparities
      is essential to the success of community-based PA interventions. OBJECTIVE: The
      objective of the study was to use qualitative and quantitative methods to
      evaluate the feasibility and acceptability of PA-monitoring wristbands and
      Web-based technology by predominantly African American, church-based populations 
      in resource-limited Washington, D.C. neighborhoods. METHODS: To address
      cardiovascular health in at-risk populations in Washington, D.C., we joined
      community leaders to establish a community advisory board, the D.C.
      Cardiovascular Health and Obesity Collaborative (D.C. CHOC). As their first
      initiative, the Washington, D.C. Cardiovascular Health and Needs Assessment
      intends to evaluate cardiovascular health, social determinants of health, and
      PA-monitoring technologies. At the recommendation of D.C. CHOC members, we
      conducted a focus group and piloted the proposed PA-monitoring system with
      community members representing churches that would be targeted by the
      Cardiovascular Health and Needs Assessment. Participants (n=8) agreed to wear a
      PA-monitoring wristband for two weeks and to log cardiovascular health factors on
      a secure Internet account. Wristbands collected accelerometer-based data that
      participants uploaded to a wireless hub at their church. Participants agreed to
      return after two weeks to participate in a moderated focus group to share
      experiences using this technology. Feasibility was measured by Internet account
      usage, wristband utilization, and objective PA data. Acceptability was evaluated 
      through thematic analysis of verbatim focus group transcripts. RESULTS: Study
      participants (5 males, 3 females) were African American and age 28-70 years.
      Participant wristbands recorded data on 10.1+/-1.6 days. Two participants logged 
      cardiovascular health factors on the website. Focus group transcripts revealed
      that participants felt positively about incorporating the device into their
      church-based populations, given improvements were made to device training, hub
      accessibility, and device feedback. CONCLUSIONS: PA-monitoring wristbands for
      objectively measuring PA appear to be a feasible and acceptable technology in
      Washington, D.C., resource-limited communities. User preferences include
      immediate device feedback, hands-on device training, explicit instructions,
      improved central hub accessibility, and designation of a church member as a
      trained point-of-contact. When implementing technology-based interventions in
      resource-limited communities, engaging the targeted community may aid in early
      identification of issues, suggestions, and preferences. CLINICALTRIAL: TRIAL
      REGISTRATION: ClinicalTrials.gov NCT01927783;
      https://clinicaltrials.gov/ct2/show/NCT01927783 (Archived by WebCite at
      http://www.webcitation.org/6f8wL117u).
FAU - Yingling, Leah R
AU  - Yingling LR
AUID- ORCID: http://orcid.org/0000-0002-7851-690X
AD  - Cardiovascular and Pulmonary Branch, Division of Intramural Research, National
      Heart, Lung, and Blood Institute, National Institutes of Health, Bethesda, MD,
      United States.
FAU - Brooks, Alyssa T
AU  - Brooks AT
AUID- ORCID: http://orcid.org/0000-0001-6575-6464
FAU - Wallen, Gwenyth R
AU  - Wallen GR
AUID- ORCID: http://orcid.org/0000-0001-7134-1636
FAU - Peters-Lawrence, Marlene
AU  - Peters-Lawrence M
AUID- ORCID: http://orcid.org/0000-0001-6241-5568
FAU - McClurkin, Michael
AU  - McClurkin M
AUID- ORCID: http://orcid.org/0000-0002-1867-4463
FAU - Cooper-McCann, Rebecca
AU  - Cooper-McCann R
AUID- ORCID: http://orcid.org/0000-0002-3659-5427
FAU - Wiley, Kenneth L Jr
AU  - Wiley KL Jr
AUID- ORCID: http://orcid.org/0000-0003-3243-8915
FAU - Mitchell, Valerie
AU  - Mitchell V
AUID- ORCID: http://orcid.org/0000-0002-9341-2535
FAU - Saygbe, Johnetta N
AU  - Saygbe JN
AUID- ORCID: http://orcid.org/0000-0003-0599-0675
FAU - Johnson, Twanda D
AU  - Johnson TD
AUID- ORCID: http://orcid.org/0000-0001-6584-2549
FAU - Curry, Rev Kendrick E
AU  - Curry RK
AUID- ORCID: http://orcid.org/0000-0001-6615-983X
FAU - Johnson, Allan A
AU  - Johnson AA
AUID- ORCID: http://orcid.org/0000-0002-4323-075X
FAU - Graham, Avis P
AU  - Graham AP
AUID- ORCID: http://orcid.org/0000-0002-8647-5343
FAU - Graham, Lennox A
AU  - Graham LA
AUID- ORCID: http://orcid.org/0000-0002-6214-2448
FAU - Powell-Wiley, Tiffany M
AU  - Powell-Wiley TM
AUID- ORCID: http://orcid.org/0000-0001-9488-4131
LA  - eng
PT  - Journal Article
DEP - 20160425
PL  - Canada
TA  - JMIR Mhealth Uhealth
JT  - JMIR mHealth and uHealth
JID - 101624439
PMC - PMC4861844
OID - NLM: PMC4861844
OTO - NOTNLM
OT  - African Americans
OT  - activity monitoring
OT  - community
OT  - community-based participatory research
OT  - focus groups
OT  - mHealth
OT  - obesity
OT  - physical activity
OT  - qualitative research
EDAT- 2016/04/27 06:00
MHDA- 2016/04/27 06:01
CRDT- 2016/04/27 06:00
PHST- 2015/03/31 [received]
PHST- 2015/11/29 [accepted]
PHST- 2015/10/07 [revised]
AID - v4i2e38 [pii]
AID - 10.2196/mhealth.4489 [doi]
PST - epublish
SO  - JMIR Mhealth Uhealth. 2016 Apr 25;4(2):e38. doi: 10.2196/mhealth.4489.

PMID- 27099759
OWN - NLM
STAT- PubMed-not-MEDLINE
DA  - 20160421
DCOM- 20160421
LR  - 20160423
IS  - 2053-3624 (Electronic)
IS  - 2053-3624 (Linking)
VI  - 3
IP  - 1
DP  - 2016
TI  - Gender-specific secondary prevention? Differential psychosocial risk factors for 
      major cardiovascular events.
PG  - e000356
LID - 10.1136/openhrt-2015-000356 [doi]
AB  - OBJECTIVE: To explore the psychosocial determinants and interhospital variability
      on a major acute cardiovascular event (MACE), during follow-up of a multicenter
      cohort of patients hospitalised with heart disease, participating in a nurse-led 
      secondary prevention programme. METHODS: Outcome data were retrospectively
      analysed from 602 cardiac inpatients randomised to postdischarge standard care
      (n=296), or home-based intervention (n=306), with prolonged follow-up of
      individualised multidisciplinary support. Baseline psychosocial profiling
      comprised depressive status, health-related quality of life (HRQoL), social
      isolation and mild cognitive impairment (MCI). Multivariate analyses examined the
      independent correlates of a composite 2-year MACE rate of all-cause mortality and
      unplanned cardiovascular-related hospitalisation, according to gender. RESULTS:
      Participants were aged 70+/-10 years, 431 (72%) were men and 377 (63%) had
      coronary artery disease. During 2-year follow-up, 165 (27%) participants (114
      men, 51 women; p=0.431) experienced a MACE. Independent correlates of a MACE in
      men were depressive status (OR 1.95, 95% CI 1.06 to 3.58; p=0.032), low physical 
      HRQoL (OR 0.98, 95% CI 0.96 to 1.00; p=0.027) and increasing comorbidity (OR
      1.14, 95% CI 1.04 to 1.25; p=0.004). In women, age (OR 1.06, 95% CI 1.02 to 1.12;
      p=0.008), MCI (OR 2.38, 95% CI 1.09 to 5.18; p=0.029) and hospital site predicted
      a MACE (OR 2.32, 95% CI 1.09 to 4.93; p=0.029). CONCLUSIONS: Psychological
      determinants, cognitive impairment and responses to secondary prevention are
      different for men and women with heart disease and appear to modulate
      cardiovascular-specific outcomes. Early detection of psychosocial factors through
      routine screening and gender-specific secondary prevention is encouraged. TRIAL
      REGISTRATION NUMBER: 12608000014358.
FAU - Kure, Christina E
AU  - Kure CE
AD  - Mary MacKillop Institute for Health Research, Australian Catholic University ,
      Melbourne, Victoria , Australia.
FAU - Chan, Yih-Kai
AU  - Chan YK
AD  - Mary MacKillop Institute for Health Research, Australian Catholic University,
      Melbourne, Victoria, Australia; National Health and Medical Research Council of
      Australia Centre of Research Excellence to Reduce Inequality in Heart Disease,
      Melbourne, Victoria, Australia.
FAU - Ski, Chantal F
AU  - Ski CF
AD  - Mary MacKillop Institute for Health Research, Australian Catholic University ,
      Melbourne, Victoria , Australia.
FAU - Thompson, David R
AU  - Thompson DR
AD  - Mary MacKillop Institute for Health Research, Australian Catholic University,
      Melbourne, Victoria, Australia; National Health and Medical Research Council of
      Australia Centre of Research Excellence to Reduce Inequality in Heart Disease,
      Melbourne, Victoria, Australia.
FAU - Carrington, Melinda J
AU  - Carrington MJ
AD  - Mary MacKillop Institute for Health Research, Australian Catholic University,
      Melbourne, Victoria, Australia; National Health and Medical Research Council of
      Australia Centre of Research Excellence to Reduce Inequality in Heart Disease,
      Melbourne, Victoria, Australia.
FAU - Stewart, Simon
AU  - Stewart S
AUID- ORCID: 0000-0001-9032-8998
AD  - Mary MacKillop Institute for Health Research, Australian Catholic University,
      Melbourne, Victoria, Australia; National Health and Medical Research Council of
      Australia Centre of Research Excellence to Reduce Inequality in Heart Disease,
      Melbourne, Victoria, Australia.
LA  - eng
PT  - Journal Article
DEP - 20160412
PL  - England
TA  - Open Heart
JT  - Open heart
JID - 101631219
PMC - PMC4836286
OID - NLM: PMC4836286
EDAT- 2016/04/22 06:00
MHDA- 2016/04/22 06:01
CRDT- 2016/04/22 06:00
PHST- 2016 [ecollection]
PHST- 2015/10/29 [received]
PHST- 2016/02/08 [revised]
PHST- 2016/03/15 [accepted]
PHST- 2016/04/12 [epublish]
AID - 10.1136/openhrt-2015-000356 [doi]
AID - openhrt-2015-000356 [pii]
PST - epublish
SO  - Open Heart. 2016 Apr 12;3(1):e000356. doi: 10.1136/openhrt-2015-000356.
      eCollection 2016.

PMID- 27046222
OWN - NLM
STAT- In-Data-Review
DA  - 20160406
LR  - 20160423
IS  - 1549-1676 (Electronic)
IS  - 1549-1277 (Linking)
VI  - 13
IP  - 4
DP  - 2016 Apr
TI  - A Nested Case-Control Study of Metabolically Defined Body Size Phenotypes and
      Risk of Colorectal Cancer in the European Prospective Investigation into Cancer
      and Nutrition (EPIC).
PG  - e1001988
LID - 10.1371/journal.pmed.1001988 [doi]
AB  - BACKGROUND: Obesity is positively associated with colorectal cancer. Recently,
      body size subtypes categorised by the prevalence of hyperinsulinaemia have been
      defined, and metabolically healthy overweight/obese individuals (without
      hyperinsulinaemia) have been suggested to be at lower risk of cardiovascular
      disease than their metabolically unhealthy (hyperinsulinaemic) overweight/obese
      counterparts. Whether similarly variable relationships exist for metabolically
      defined body size phenotypes and colorectal cancer risk is unknown. METHODS AND
      FINDINGS: The association of metabolically defined body size phenotypes with
      colorectal cancer was investigated in a case-control study nested within the
      European Prospective Investigation into Cancer and Nutrition (EPIC) study.
      Metabolic health/body size phenotypes were defined according to hyperinsulinaemia
      status using serum concentrations of C-peptide, a marker of insulin secretion. A 
      total of 737 incident colorectal cancer cases and 737 matched controls were
      divided into tertiles based on the distribution of C-peptide concentration
      amongst the control population, and participants were classified as metabolically
      healthy if below the first tertile of C-peptide and metabolically unhealthy if
      above the first tertile. These metabolic health definitions were then combined
      with body mass index (BMI) measurements to create four metabolic health/body size
      phenotype categories: (1) metabolically healthy/normal weight (BMI < 25 kg/m2),
      (2) metabolically healthy/overweight (BMI >/= 25 kg/m2), (3) metabolically
      unhealthy/normal weight (BMI < 25 kg/m2), and (4) metabolically
      unhealthy/overweight (BMI >/= 25 kg/m2). Additionally, in separate models, waist 
      circumference measurements (using the International Diabetes Federation
      cut-points [>/=80 cm for women and >/=94 cm for men]) were used (instead of BMI) 
      to create the four metabolic health/body size phenotype categories. Statistical
      tests used in the analysis were all two-sided, and a p-value of <0.05 was
      considered statistically significant. In multivariable-adjusted conditional
      logistic regression models with BMI used to define adiposity, compared with
      metabolically healthy/normal weight individuals, we observed a higher colorectal 
      cancer risk among metabolically unhealthy/normal weight (odds ratio [OR] = 1.59, 
      95% CI 1.10-2.28) and metabolically unhealthy/overweight (OR = 1.40, 95% CI
      1.01-1.94) participants, but not among metabolically healthy/overweight
      individuals (OR = 0.96, 95% CI 0.65-1.42). Among the overweight individuals,
      lower colorectal cancer risk was observed for metabolically healthy/overweight
      individuals compared with metabolically unhealthy/overweight individuals (OR =
      0.69, 95% CI 0.49-0.96). These associations were generally consistent when waist 
      circumference was used as the measure of adiposity. To our knowledge, there is no
      universally accepted clinical definition for using C-peptide level as an
      indication of hyperinsulinaemia. Therefore, a possible limitation of our analysis
      was that the classification of individuals as being hyperinsulinaemic-based on
      their C-peptide level-was arbitrary. However, when we used quartiles or the
      median of C-peptide, instead of tertiles, as the cut-point of hyperinsulinaemia, 
      a similar pattern of associations was observed. CONCLUSIONS: These results
      support the idea that individuals with the metabolically healthy/overweight
      phenotype (with normal insulin levels) are at lower colorectal cancer risk than
      those with hyperinsulinaemia. The combination of anthropometric measures with
      metabolic parameters, such as C-peptide, may be useful for defining strata of the
      population at greater risk of colorectal cancer.
FAU - Murphy, Neil
AU  - Murphy N
AD  - Department of Epidemiology and Biostatistics, School of Public Health, Imperial
      College London, London, United Kingdom.
FAU - Cross, Amanda J
AU  - Cross AJ
AD  - Department of Epidemiology and Biostatistics, School of Public Health, Imperial
      College London, London, United Kingdom.
FAU - Abubakar, Mustapha
AU  - Abubakar M
AD  - Division of Genetics and Epidemiology, Institute of Cancer Research, Sutton,
      United Kingdom.
FAU - Jenab, Mazda
AU  - Jenab M
AD  - International Agency for Research on Cancer, World Health Organization, Lyon,
      France.
FAU - Aleksandrova, Krasimira
AU  - Aleksandrova K
AD  - Department of Epidemiology, German Institute of Human Nutrition
      Potsdam-Rehbruecke, Potsdam, Germany.
FAU - Boutron-Ruault, Marie-Christine
AU  - Boutron-Ruault MC
AD  - Inserm, Nutrition, Hormones and Women's Health, Centre for Research in
      Epidemiology and Population Health (CESP), U1018, Villejuif, France.
AD  - Universite Paris Sud, UMRS 1018, Villejuif, France.
AD  - Institut Gustave Roussy, Villejuif, France.
FAU - Dossus, Laure
AU  - Dossus L
AD  - Inserm, Nutrition, Hormones and Women's Health, Centre for Research in
      Epidemiology and Population Health (CESP), U1018, Villejuif, France.
AD  - Universite Paris Sud, UMRS 1018, Villejuif, France.
AD  - Institut Gustave Roussy, Villejuif, France.
FAU - Racine, Antoine
AU  - Racine A
AD  - Inserm, Nutrition, Hormones and Women's Health, Centre for Research in
      Epidemiology and Population Health (CESP), U1018, Villejuif, France.
AD  - Universite Paris Sud, UMRS 1018, Villejuif, France.
AD  - Institut Gustave Roussy, Villejuif, France.
FAU - Kuhn, Tilman
AU  - Kuhn T
AD  - Division of Cancer Epidemiology, German Cancer Research Center (DKFZ),
      Heidelberg, Germany.
FAU - Katzke, Verena A
AU  - Katzke VA
AD  - Division of Cancer Epidemiology, German Cancer Research Center (DKFZ),
      Heidelberg, Germany.
FAU - Tjonneland, Anne
AU  - Tjonneland A
AD  - Danish Cancer Society Research Center, Copenhagen, Denmark.
FAU - Petersen, Kristina E N
AU  - Petersen KE
AD  - Danish Cancer Society Research Center, Copenhagen, Denmark.
FAU - Overvad, Kim
AU  - Overvad K
AD  - Section for Epidemiology, Department of Public Health, Aarhus University, Aarhus,
      Denmark.
FAU - Quiros, J Ramon
AU  - Quiros JR
AD  - Public Health Directorate, Asturias, Spain.
FAU - Jakszyn, Paula
AU  - Jakszyn P
AD  - Unit of Nutrition, Environment and Cancer, Catalan Institute of Oncology,
      Barcelona, Spain.
FAU - Molina-Montes, Esther
AU  - Molina-Montes E
AD  - Andalusian School of Public Health, Granada, Spain.
AD  - Biomedical Research Centre Network for Epidemiology and Public Health (CIBERESP),
      Madrid, Spain.
FAU - Dorronsoro, Miren
AU  - Dorronsoro M
AD  - Public Health Direction and Biodonostia-CIBERESP, Basque Regional Health
      Department, Vitoria, Spain.
FAU - Huerta, Jose-Maria
AU  - Huerta JM
AD  - Biomedical Research Centre Network for Epidemiology and Public Health (CIBERESP),
      Madrid, Spain.
AD  - Department of Epidemiology, Murcia Regional Health Council, Murcia, Spain.
FAU - Barricarte, Aurelio
AU  - Barricarte A
AD  - Biomedical Research Centre Network for Epidemiology and Public Health (CIBERESP),
      Madrid, Spain.
AD  - Navarre Public Health Institute, Pamplona, Spain.
FAU - Khaw, Kay-Tee
AU  - Khaw KT
AD  - University of Cambridge, Cambridge, United Kingdom.
FAU - Wareham, Nick
AU  - Wareham N
AD  - MRC Epidemiology Unit, Cambridge, United Kingdom.
FAU - Travis, Ruth C
AU  - Travis RC
AD  - Cancer Epidemiology Unit, Nuffield Department of Population Health, University of
      Oxford, Oxford, United Kingdom.
FAU - Trichopoulou, Antonia
AU  - Trichopoulou A
AD  - Hellenic Health Foundation, Athens, Greece.
AD  - Department of Hygiene, Epidemiology and Medical Statistics, University of Athens 
      Medical School, Athens, Greece.
AD  - Bureau of Epidemiologic Research, Academy of Athens, Athens, Greece.
FAU - Lagiou, Pagona
AU  - Lagiou P
AD  - Department of Hygiene, Epidemiology and Medical Statistics, University of Athens 
      Medical School, Athens, Greece.
AD  - Bureau of Epidemiologic Research, Academy of Athens, Athens, Greece.
AD  - Department of Epidemiology, Harvard School of Public Health, Boston,
      Massachusetts, United States of America.
FAU - Trichopoulos, Dimitrios
AU  - Trichopoulos D
AD  - Hellenic Health Foundation, Athens, Greece.
AD  - Bureau of Epidemiologic Research, Academy of Athens, Athens, Greece.
AD  - Department of Epidemiology, Harvard School of Public Health, Boston,
      Massachusetts, United States of America.
FAU - Masala, Giovanna
AU  - Masala G
AD  - Molecular and Nutritional Epidemiology Unit, Cancer Research and Prevention
      Institute (ISPO), Florence, Italy.
FAU - Krogh, Vittorio
AU  - Krogh V
AD  - Epidemiology and Prevention Unit, Fondazione IRCCS Istituto Nazionale dei Tumori,
      Milan, Italy.
FAU - Tumino, Rosario
AU  - Tumino R
AD  - Cancer Registry and Histopathology Unit, Civic-M.P.Arezzo Hospital, Azienda
      Sanitaria Provinciale di Ragusa, Italy.
FAU - Vineis, Paolo
AU  - Vineis P
AD  - Department of Epidemiology and Biostatistics, School of Public Health, Imperial
      College London, London, United Kingdom.
AD  - HuGeF Foundation, Torino, Italy.
FAU - Panico, Salvatore
AU  - Panico S
AD  - Dipartimento di Medicina Clinica e Sperimentale, Federico II University, Naples, 
      Italy.
FAU - Bueno-de-Mesquita, H Bas
AU  - Bueno-de-Mesquita HB
AD  - Department of Epidemiology and Biostatistics, School of Public Health, Imperial
      College London, London, United Kingdom.
AD  - Department of Determinants of Chronic Diseases, National Institute for Public
      Health and the Environment (RIVM), Bilthoven, The Netherlands.
AD  - Department of Gastroenterology and Hepatology, University Medical Centre Utrecht,
      Utrecht, The Netherlands.
AD  - Department of Social & Preventive Medicine, Faculty of Medicine, University of
      Malaya, Kuala Lumpur, Malaysia.
FAU - Siersema, Peter D
AU  - Siersema PD
AD  - Department of Gastroenterology and Hepatology, University Medical Centre Utrecht,
      Utrecht, The Netherlands.
FAU - Peeters, Petra H
AU  - Peeters PH
AD  - Julius Center for Health Sciences and Primary Care, University Medical Center
      Utrecht, Utrecht, The Netherlands.
FAU - Ohlsson, Bodil
AU  - Ohlsson B
AD  - Division of Internal Medicine, Department of Clinical Sciences, Skane University 
      Hospital, Lund University, Malmo, Sweden.
FAU - Ericson, Ulrika
AU  - Ericson U
AD  - Diabetes and Cardiovascular Disease-Genetic Epidemiology, Department of Clinical 
      Sciences, Skane University Hospital, Lund University, Malmo, Lund University,
      Sweden.
FAU - Palmqvist, Richard
AU  - Palmqvist R
AD  - Medical Bioscience, Umea University, Umea, Sweden.
FAU - Nystrom, Hanna
AU  - Nystrom H
AD  - Medical Bioscience, Umea University, Umea, Sweden.
FAU - Weiderpass, Elisabete
AU  - Weiderpass E
AD  - Department of Community Medicine, Faculty of Health Sciences, University of
      Tromso-The Arctic University of Norway, Tromso, Norway.
AD  - Cancer Registry of Norway, Oslo, Norway.
AD  - Department of Medical Epidemiology and Biostatistics, Karolinska Institutet,
      Stockholm, Sweden.
AD  - Department of Genetic Epidemiology, Folkhalsan Research Center, Helsinki,
      Finland.
FAU - Skeie, Guri
AU  - Skeie G
AD  - Department of Community Medicine, Faculty of Health Sciences, University of
      Tromso-The Arctic University of Norway, Tromso, Norway.
FAU - Freisling, Heinz
AU  - Freisling H
AD  - International Agency for Research on Cancer, World Health Organization, Lyon,
      France.
FAU - Kong, So Yeon
AU  - Kong SY
AD  - International Agency for Research on Cancer, World Health Organization, Lyon,
      France.
FAU - Tsilidis, Kostas
AU  - Tsilidis K
AD  - Department of Epidemiology and Biostatistics, School of Public Health, Imperial
      College London, London, United Kingdom.
AD  - Department of Hygiene and Epidemiology, University of Ioannina School of
      Medicine, Ioannina, Greece.
FAU - Muller, David C
AU  - Muller DC
AD  - International Agency for Research on Cancer, World Health Organization, Lyon,
      France.
FAU - Riboli, Elio
AU  - Riboli E
AD  - Department of Epidemiology and Biostatistics, School of Public Health, Imperial
      College London, London, United Kingdom.
FAU - Gunter, Marc J
AU  - Gunter MJ
AD  - Department of Epidemiology and Biostatistics, School of Public Health, Imperial
      College London, London, United Kingdom.
AD  - International Agency for Research on Cancer, World Health Organization, Lyon,
      France.
LA  - eng
PT  - Journal Article
DEP - 20160405
PL  - United States
TA  - PLoS Med
JT  - PLoS medicine
JID - 101231360
SB  - IM
PMC - PMC4821615
OID - NLM: PMC4821615
EDAT- 2016/04/06 06:00
MHDA- 2016/04/06 06:00
CRDT- 2016/04/06 06:00
PHST- 2016/04 [ecollection]
PHST- 2015/03/25 [received]
PHST- 2016/02/23 [accepted]
PHST- 2016/04/05 [epublish]
AID - 10.1371/journal.pmed.1001988 [doi]
AID - PMEDICINE-D-15-00923 [pii]
PST - epublish
SO  - PLoS Med. 2016 Apr 5;13(4):e1001988. doi: 10.1371/journal.pmed.1001988.
      eCollection 2016 Apr.

PMID- 27045139
OWN - NLM
STAT- In-Data-Review
DA  - 20160504
IS  - 1524-4539 (Electronic)
IS  - 0009-7322 (Linking)
VI  - 133
IP  - 18
DP  - 2016 May 3
TI  - Evidence-Based Policy Making: Assessment of the American Heart Association's
      Strategic Policy Portfolio: A Policy Statement From the American Heart
      Association.
PG  - e615-53
LID - 10.1161/CIR.0000000000000410 [doi]
AB  - BACKGROUND: American Heart Association (AHA) public policy advocacy strategies
      are based on its Strategic Impact Goals. The writing group appraised the evidence
      behind AHA's policies to determine how well they address the association's 2020
      cardiovascular health (CVH) metrics and cardiovascular disease (CVD) management
      indicators and identified research needed to fill gaps in policy and support
      further policy development. METHODS AND RESULTS: The AHA policy research
      department first identified current AHA policies specific to each CVH metric and 
      CVD management indicator and the evidence underlying each policy. Writing group
      members then reviewed each policy and the related metrics and indicators. The
      results of each review were summarized, and topic-specific priorities and
      overarching themes for future policy research were proposed. There was generally 
      close alignment between current AHA policies and the 2020 CVH metrics and CVD
      management indicators; however, certain specific policies still lack a robust
      evidence base. For CVH metrics, the distinction between policies for adults (age 
      >/=20 years) and children (<20 years) was often not considered, although policy
      approaches may differ importantly by age. Inclusion of all those <20 years of age
      as a single group also ignores important differences in policy needs for infants,
      children, adolescents, and young adults. For CVD management indicators, specific 
      quantitative targets analogous to criteria for ideal, intermediate, and poor CVH 
      are lacking but needed to assess progress toward the 2020 goal to reduce deaths
      from CVDs and stroke. New research in support of current policies needs to focus 
      on the evaluation of their translation and implementation through expanded
      application of implementation science. Focused basic, clinical, and population
      research is required to expand and strengthen the evidence base for the
      development of new policies. Evaluation of the impact of targeted improvements in
      population health through strengthened surveillance of CVD and stroke events,
      determination of the cost-effectiveness of policy interventions, and measurement 
      of the extent to which vulnerable populations are reached must be assessed for
      all policies. Additional attention should be paid to the social determinants of
      health outcomes. CONCLUSIONS: AHA's public policies are generally robust and well
      aligned with its 2020 CVH metrics and CVD indicators. Areas for further policy
      development to fill gaps, overarching research strategies, and topic-specific
      priority areas are proposed.
CI  - (c) 2016 American Heart Association, Inc.
FAU - Labarthe, Darwin R
AU  - Labarthe DR
FAU - Goldstein, Larry B
AU  - Goldstein LB
FAU - Antman, Elliott M
AU  - Antman EM
FAU - Arnett, Donna K
AU  - Arnett DK
FAU - Fonarow, Gregg C
AU  - Fonarow GC
FAU - Alberts, Mark J
AU  - Alberts MJ
FAU - Hayman, Laura L
AU  - Hayman LL
FAU - Khera, Amit
AU  - Khera A
FAU - Sallis, James F
AU  - Sallis JF
FAU - Daniels, Stephen R
AU  - Daniels SR
FAU - Sacco, Ralph L
AU  - Sacco RL
FAU - Li, Suhui
AU  - Li S
FAU - Ku, Leighton
AU  - Ku L
FAU - Lantz, Paula M
AU  - Lantz PM
FAU - Robinson, Jennifer G
AU  - Robinson JG
FAU - Creager, Mark A
AU  - Creager MA
FAU - Van Horn, Linda
AU  - Van Horn L
FAU - Kris-Etherton, Penny
AU  - Kris-Etherton P
FAU - Bhatnagar, Aruni
AU  - Bhatnagar A
FAU - Whitsel, Laurie P
AU  - Whitsel LP
CN  - American Heart Association Advocacy Coordinating Committee, Council on
      Hypertension, Stroke Council, Council on Cardiovascular and Stroke Nursing,
      Council on Clinical Cardiology, Council on Quality of Care and Outcomes Research,
      Council on Cardiovascular Surgery and Anesthesia, Council on Functional Genomics 
      and Translational Biology, and Council on Epidemiology and Prevention
LA  - eng
PT  - Journal Article
DEP - 20160404
PL  - United States
TA  - Circulation
JT  - Circulation
JID - 0147763
SB  - AIM
SB  - IM
OTO - NOTNLM
OT  - AHA Scientific Statements
OT  - cardiovascular health
OT  - cardiovascular mortality
OT  - patient advocacy
OT  - policy
EDAT- 2016/04/06 06:00
MHDA- 2016/04/06 06:00
CRDT- 2016/04/06 06:00
PHST- 2016/04/04 [aheadofprint]
AID - CIR.0000000000000410 [pii]
AID - 10.1161/CIR.0000000000000410 [doi]
PST - ppublish
SO  - Circulation. 2016 May 3;133(18):e615-53. doi: 10.1161/CIR.0000000000000410. Epub 
      2016 Apr 4.

PMID- 26886930
OWN - NLM
STAT- Publisher
DA  - 20160217
LR  - 20160218
IS  - 1708-0428 (Electronic)
IS  - 0960-8923 (Linking)
DP  - 2016 Feb 17
TI  - Stigma and Knowledge as Determinants of Recommendation and Referral Behavior of
      General Practitioners and Internists.
AB  - BACKGROUND: Despite reported effectiveness, weight loss surgery (WLS) still
      remains one of the least preferred options for outpatient providers, especially
      in Germany. The aim of this study was to examine the effect of stigma and
      knowledge on recommendation of WLS and referral to a surgeon by general
      practitioners (GPs) and internists. METHOD: The sample consists of 201 GPs and
      internists from Germany. The questionnaire included questions on the perceived
      effectiveness of WLS, the frequency of recommendations of WLS, and the frequency 
      of referral to WLS. Stigma, as well as knowledge was also assessed in this
      context. Linear and logistic regression models were conducted. A mediation
      analysis was carried out within post hoc analysis. RESULTS: Knowledge (b = 0.258,
      p < 0.001) and stigma towards surgery (b = -0.129, p = 0.013) were related to the
      frequency of recommendation of WLS. Additionally, respondents, who were more
      likely to express negative attitudes towards WLS, were less likely to recommend
      WLS and thus refer patients to WLS (b = -0.107, p < 0.05). Furthermore,
      respondents with more expertise on WLS were more likely to recommend and thus
      refer patients to WLS (b = 0.026, p < 0.05). CONCLUSION: This study showed that
      stigma plays a role when it comes to defining treatment pathways for patients
      with obesity. The question remains how this might influence the patients and
      their decision regarding their treatment selection. Interventions are required to
      make treatment decisions by physicians or patients independent of social pressure
      due to stigma.
FAU - Jung, Franziska U C E
AU  - Jung FU
AD  - Institute of Social Medicine, Occupational Health and Public Health (ISAP),
      University of Leipzig, Ph.-Rosenthal-Str. 55, 04103, Leipzig, Germany.
      franziska.jung@medizin.uni-leipzig.de.
AD  - IFB Adiposity Diseases, Leipzig University Medical Center, Leipzig, Germany.
      franziska.jung@medizin.uni-leipzig.de.
AD  - Competence Cluster for Nutrition and Cardiovascular Health (nutriCARD),
      Halle-Jena-Leipzig, Leipzig, Germany. franziska.jung@medizin.uni-leipzig.de.
FAU - Luck-Sikorski, Claudia
AU  - Luck-Sikorski C
AD  - Institute of Social Medicine, Occupational Health and Public Health (ISAP),
      University of Leipzig, Ph.-Rosenthal-Str. 55, 04103, Leipzig, Germany.
AD  - IFB Adiposity Diseases, Leipzig University Medical Center, Leipzig, Germany.
FAU - Konig, Hans-Helmut
AU  - Konig HH
AD  - Department of Health Economics and Health Services Research, University Medical
      Center, Hamburg-Eppendorf, Hamburg, Germany.
FAU - Riedel-Heller, Steffi G
AU  - Riedel-Heller SG
AD  - Institute of Social Medicine, Occupational Health and Public Health (ISAP),
      University of Leipzig, Ph.-Rosenthal-Str. 55, 04103, Leipzig, Germany.
LA  - ENG
PT  - JOURNAL ARTICLE
DEP - 20160217
TA  - Obes Surg
JT  - Obesity surgery
JID - 9106714
OTO - NOTNLM
OT  - General practitioners
OT  - Internists
OT  - Obesity
OT  - Stigma
OT  - Weight loss surgery
EDAT- 2016/02/18 06:00
MHDA- 2016/02/18 06:00
CRDT- 2016/02/18 06:00
AID - 10.1007/s11695-016-2104-5 [doi]
AID - 10.1007/s11695-016-2104-5 [pii]
PST - aheadofprint
SO  - Obes Surg. 2016 Feb 17.

PMID- 26878491
OWN - NLM
STAT- In-Process
DA  - 20160216
IS  - 2368-738X (Electronic)
VI  - 36
IP  - 2
DP  - 2016 Feb
TI  - Socioeconomic gradients in cardiovascular risk in Canadian children and
      adolescents.
PG  - 21-31
AB  - INTRODUCTION: Cardiovascular disease (CVD) and its risk factors show clear
      socioeconomic gradients in Canadian adults. Whether socioeconomic gradients in
      cardiovascular risk emerge in childhood remains unclear. The objective of this
      study was to determine whether there are socioeconomic gradients in physiological
      markers of CVD risk in Canadian children and adolescents. METHODS: Using combined
      cross-sectional data from the Canadian Health Measures Survey 2007-2011, we
      examined the following cardiovascular risk markers: overweight (including
      obesity), aerobic fitness score (AFS), blood pressure (BP), blood lipids (total
      as well as HDL and LDL cholesterol and triglycerides), glucose metabolism and
      C-reactive protein (CRP) by sex in 2149 children (ages 6-11 years) and 2073
      adolescents (ages 12-17 years). Multivariate linear and logistic regression
      analyses were used to identify patterns in cardiovascular risk across strata of
      household income adequacy and parental educational attainment, adjusting for age 
      and ethnicity, and stratified by age group and sex. RESULTS: Young boys showed
      markedly higher prevalence of obesity than young girls (prevalence of 18.5%, 95% 
      confidence interval [CI]: 15.6-21.5 vs. 7.7%, 95% CI: 5.2-10.3). However,
      negative SES gradients in adiposity risk were seen in young and adolescent girls 
      rather than boys. Young and adolescent boys were more physically fit than girls
      (mean AFS of 541, 95% CI: 534-546 vs. 501, 95% CI: 498-505 in children; 522, 95% 
      CI: 514-529 vs. 460, 95% CI: 454-466 in adolescents; p < 001). Although a
      positive income gradient in AFS was observed in both boys and girls, statistical 
      significance was reached only in girls (p =.006). A negative gradient of parental
      education in BP was observed in young children. While we observed substantial sex
      differences in systolic BP, total and HDL cholesterol, fasting glucose and CRP in
      adolescents, sex-specific socioeconomic gradients were only observed for systolic
      BP, HDL and LDL cholesterol. Further studies with large samples are needed to
      confirm these findings. CONCLUSION: This study identified important sex
      difference and socioeconomic gradients in adiposity, aerobic fitness and
      physiological markers of CVD risk in Canadian school-aged children. Population
      health interventions to reduce socioeconomic gradients in CVD risk should start
      in childhood, with a particular focus on preventing obesity in young boys of all 
      SES and girls of low SES, promoting physical fitness especially in girls and in
      all ages of youth in low-SES groups, and increasing parental awareness,
      especially those with low educational attainment, of early CVD risks in their
      children.
FAU - Shi, Y
AU  - Shi Y
AD  - Social Determinants and Science Integration Directorate, Health Promotion and
      Chronic Disease Prevention Branch, Public Health Agency of Canada, Ottawa,
      Ontario, Canada.
FAU - de Groh, M
AU  - de Groh M
AD  - Social Determinants and Science Integration Directorate, Health Promotion and
      Chronic Disease Prevention Branch, Public Health Agency of Canada, Ottawa,
      Ontario, Canada.
FAU - Bancej, C
AU  - Bancej C
AD  - Social Determinants and Science Integration Directorate, Health Promotion and
      Chronic Disease Prevention Branch, Public Health Agency of Canada, Ottawa,
      Ontario, Canada.
LA  - eng
LA  - fre
PT  - Journal Article
PL  - Canada
TA  - Health Promot Chronic Dis Prev Can
JT  - Health promotion and chronic disease prevention in Canada : research, policy and 
      practice
JID - 101648506
SB  - IM
OAB - Publisher: Abstract available from the publisher.
OABL- fre
OTO - NOTNLM
OT  - Canadian Health Measures Survey
OT  - cardiovascular risk
OT  - children and adolescents
OT  - obesity
OT  - physical fitness,
OT  - socioeconomic gradients
OT  - socioeconomic status
EDAT- 2016/02/16 06:00
MHDA- 2016/02/16 06:00
CRDT- 2016/02/16 06:00
PST - ppublish
SO  - Health Promot Chronic Dis Prev Can. 2016 Feb;36(2):21-31.

PMID- 26861239
OWN - NLM
STAT- MEDLINE
DA  - 20160302
DCOM- 20160707
LR  - 20160303
IS  - 1476-6256 (Electronic)
IS  - 0002-9262 (Linking)
VI  - 183
IP  - 5
DP  - 2016 Mar 1
TI  - The Association of Socioeconomic Status With Subclinical Myocardial Damage,
      Incident Cardiovascular Events, and Mortality in the ARIC Study.
PG  - 452-61
LID - 10.1093/aje/kwv253 [doi]
AB  - The association between socioeconomic status (SES) and subclinical cardiovascular
      disease is not well understood. Using data from the Atherosclerosis Risk in
      Communities Study, we sought to evaluate the cross-sectional and prospective
      associations of SES, measured by annual income and educational level, with
      elevated high-sensitivity cardiac troponin T (hs-cTnT) concentrations (>/=14
      ng/L) using Poisson and multinomial logistic regressions, respectively. We used
      Cox proportional hazard models to compare the risks of coronary heart disease,
      heart failure, and mortality according to SES, stratified by baseline hs-cTnT
      concentration. Our study baseline was 1990-1992, with follow-up through 2011. We 
      found an independent association between SES and hs-cTnT. When comparing
      participants in the lowest educational level group to those in the highest, the
      adjusted prevalence ratios for elevated hs-cTnT were 1.36 (95% confidence
      interval: 1.05, 1.75) overall, 1.83 (95% confidence interval: 1.23, 2.71) in
      blacks, and 1.05 (95% confidence interval: 0.73, 1.52) in whites (P for
      interaction = 0.08). Among participants with nonelevated hs-cTnT concentrations, 
      when comparing those in the lowest income groups to those in the highest, the
      adjusted hazard ratios were strongest for heart failure and death. Having
      elevated baseline hs-cTnT doubled the risk of heart failure and death. Persons
      with low SES and elevated hs-cTnT concentrations have the greatest risk of
      cardiovascular events, which suggests that this group should be aggressively
      targeted for cardiovascular risk reduction.
CI  - (c) The Author 2016. Published by Oxford University Press on behalf of the Johns 
      Hopkins Bloomberg School of Public Health. All rights reserved. For permissions, 
      please e-mail: journals.permissions@oup.com.
FAU - Fretz, Anna
AU  - Fretz A
FAU - Schneider, Andrea L C
AU  - Schneider AL
FAU - McEvoy, John W
AU  - McEvoy JW
FAU - Hoogeveen, Ron
AU  - Hoogeveen R
FAU - Ballantyne, Christie M
AU  - Ballantyne CM
FAU - Coresh, Josef
AU  - Coresh J
FAU - Selvin, Elizabeth
AU  - Selvin E
LA  - eng
GR  - K24 DK106414/DK/NIDDK NIH HHS/United States
GR  - R01 DK089174/DK/NIDDK NIH HHS/United States
GR  - R01 DK089174/DK/NIDDK NIH HHS/United States
PT  - Journal Article
PT  - Research Support, N.I.H., Extramural
PT  - Research Support, Non-U.S. Gov't
DEP - 20160208
PL  - United States
TA  - Am J Epidemiol
JT  - American journal of epidemiology
JID - 7910653
RN  - 0 (Biomarkers)
RN  - 0 (Troponin)
SB  - IM
MH  - Aged
MH  - Atherosclerosis
MH  - Biomarkers/blood
MH  - Cohort Studies
MH  - Coronary Disease/blood/*etiology/*mortality
MH  - Cross-Sectional Studies
MH  - Educational Status
MH  - Female
MH  - Heart Failure/blood/*etiology/*mortality
MH  - Humans
MH  - Logistic Models
MH  - Male
MH  - Maryland
MH  - Middle Aged
MH  - Minnesota
MH  - Mississippi
MH  - North Carolina
MH  - Poisson Distribution
MH  - Prevalence
MH  - Proportional Hazards Models
MH  - Prospective Studies
MH  - Residence Characteristics
MH  - Risk Factors
MH  - *Social Class
MH  - Troponin/blood
PMC - PMC4772435
OID - NLM: PMC4772435 [Available on 03/01/17]
OTO - NOTNLM
OT  - high-sensitivity cardiac troponin T
OT  - racial health disparities
OT  - social determinants of health
OT  - socioeconomic status
EDAT- 2016/02/11 06:00
MHDA- 2016/07/09 06:00
CRDT- 2016/02/11 06:00
PMCR- 2017/03/01 00:00
PHST- 2015/05/01 [received]
PHST- 2015/09/09 [accepted]
PHST- 2016/02/08 [aheadofprint]
AID - kwv253 [pii]
AID - 10.1093/aje/kwv253 [doi]
PST - ppublish
SO  - Am J Epidemiol. 2016 Mar 1;183(5):452-61. doi: 10.1093/aje/kwv253. Epub 2016 Feb 
      8.

PMID- 26849899
OWN - NLM
STAT- In-Data-Review
DA  - 20160609
IS  - 1468-201X (Electronic)
IS  - 1355-6037 (Linking)
VI  - 102
IP  - 12
DP  - 2016 Jun 15
TI  - Educational class inequalities in the incidence of coronary heart disease in
      Europe.
PG  - 958-65
LID - 10.1136/heartjnl-2015-308909 [doi]
AB  - OBJECTIVE: To estimate the burden of social inequalities in coronary heart
      disease (CHD) and to identify their major determinants in 15 European
      populations. METHODS: The MORGAM (MOnica Risk, Genetics, Archiving and Monograph)
      study comprised 49 cohorts of middle-aged European adults free of CHD (110 928
      individuals) recruited mostly in the mid-1980s and 1990s, with comparable
      assessment of baseline risk and follow-up procedures. We derived three
      educational classes accounting for birth cohorts and used regression-based
      inequality measures of absolute differences in CHD rates and HRs (ie, Relative
      Index of Inequality, RII) for the least versus the most educated individuals.
      RESULTS: N=6522 first CHD events occurred during a median follow-up of 12 years. 
      Educational class inequalities accounted for 343 and 170 additional CHD events
      per 100 000 person-years in the least educated men and women compared with the
      most educated, respectively. These figures corresponded to 48% and 71% of the
      average event rates in each gender group. Inequalities in CHD mortality were
      mainly driven by incidence in the Nordic countries, Scotland and Lithuania, and
      by 28-day case-fatality in the remaining central/South European populations. The 
      pooled RIIs were 1.6 (95% CI 1.4 to 1.8) in men and 2.0 (1.7 to 2.4) in women,
      consistently across population. Risk factors accounted for a third of
      inequalities in CHD incidence; smoking was the major mediator in men, and
      High-Density-Lipoprotein (HDL) cholesterol in women. CONCLUSIONS: Social
      inequalities in CHD are still widespread in Europe. Since the major determinants 
      of inequalities followed geographical and gender-specific patterns,
      European-level interventions should be tailored across different European
      regions.
CI  - Published by the BMJ Publishing Group Limited. For permission to use (where not
      already granted under a licence) please go to
      http://www.bmj.com/company/products-services/rights-and-licensing/
FAU - Veronesi, Giovanni
AU  - Veronesi G
AUID- ORCID: http://orcid.org/0000-0002-4119-6615
AD  - Centro Ricerche EPIMED-Epidemiologia e Medicina Preventiva, Universita degli
      Studi dell'Insubria, Varese, Italy.
FAU - Ferrario, Marco M
AU  - Ferrario MM
AD  - Centro Ricerche EPIMED-Epidemiologia e Medicina Preventiva, Universita degli
      Studi dell'Insubria, Varese, Italy.
FAU - Kuulasmaa, Kari
AU  - Kuulasmaa K
AD  - THL-National Institute for Health and Welfare, Helsinki, Finland.
FAU - Bobak, Martin
AU  - Bobak M
AD  - Research Department of Epidemiology and Public Health, University College London,
      London, UK.
FAU - Chambless, Lloyd E
AU  - Chambless LE
AD  - Department of Biostatistics, University of North Carolina at Chapel Hill, Chapel 
      Hill, North Carolina, USA.
FAU - Salomaa, Veikko
AU  - Salomaa V
AD  - THL-National Institute for Health and Welfare, Helsinki, Finland.
FAU - Soderberg, Stefan
AU  - Soderberg S
AD  - Department of Public Health and Clinical Medicine, Cardiology and Heart Centre,
      Umea University, Umea, Sweden.
FAU - Pajak, Andrzej
AU  - Pajak A
AD  - Department of Epidemiology and Population Studies, Faculty of Health Sciences,
      Jagiellonian University Medical College, Krakow, Poland.
FAU - Jorgensen, Torben
AU  - Jorgensen T
AD  - Research Centre for Prevention and Health, Capital Region of Denmark, Denmark
      Department of Public Health, Faculty of Medical Science, University of
      Copenhagen, Copenhagen, Denmark Faculty of Medicine, Aalborg University, Denmark.
FAU - Amouyel, Philippe
AU  - Amouyel P
AD  - Department of Epidemiology & Public Health, Pasteur Institute of Lille, Lille,
      France.
FAU - Arveiler, Dominique
AU  - Arveiler D
AD  - Department of Epidemiology and Public Health, University of Strasbourg,
      Strasbourg, France.
FAU - Drygas, Wojciech
AU  - Drygas W
AD  - Department of Epidemiology, CVD Prevention and Health Promotion, National
      Institute of Cardiology, Warsaw, Poland.
FAU - Ferrieres, Jean
AU  - Ferrieres J
AD  - Department of Cardiology, Toulouse University School of Medicine, Toulouse,
      France.
FAU - Giampaoli, Simona
AU  - Giampaoli S
AD  - Istituto Superiore di Sanita, Rome, Italy.
FAU - Kee, Frank
AU  - Kee F
AD  - UKCRC Centre of Excellence for Public Health Research, Queen's University
      Belfast, Belfast, UK.
FAU - Iacoviello, Licia
AU  - Iacoviello L
AD  - Department of Epidemiology and Prevention, IRCCS Istituto Neurologico
      Mediterraneo Neuromed, Pozzilli, Italy.
FAU - Malyutina, Sofia
AU  - Malyutina S
AD  - The Institute of Internal and Preventive Medicine, Siberian Branch of Russian
      Academy of Medical Sciences, Novosibirsk, Russian Federation.
FAU - Peters, Annette
AU  - Peters A
AD  - Helmholtz Zentrum Munchen-German Research Center for Environmental Health,
      Neuherberg, Germany.
FAU - Tamosiunas, Abdonas
AU  - Tamosiunas A
AD  - Institute of Cardiology, Lithuanian University of Health Sciences, Kaunas,
      Lithuania.
FAU - Tunstall-Pedoe, Hugh
AU  - Tunstall-Pedoe H
AD  - Cardiovascular Epidemiology Unit, Institute of Cardiovascular Research,
      University of Dundee, Dundee, UK.
FAU - Cesana, Giancarlo
AU  - Cesana G
AD  - Centro Studi e Ricerche in Sanita Pubblica (CESP), Universita degli Studi di
      Milano-Bicocca, Monza, Italy.
LA  - eng
PT  - Journal Article
DEP - 20160205
PL  - England
TA  - Heart
JT  - Heart (British Cardiac Society)
JID - 9602087
SB  - AIM
SB  - IM
EDAT- 2016/02/07 06:00
MHDA- 2016/02/07 06:00
CRDT- 2016/02/07 06:00
PHST- 2015/10/27 [received]
PHST- 2016/01/11 [accepted]
PHST- 2016/02/05 [aheadofprint]
AID - heartjnl-2015-308909 [pii]
AID - 10.1136/heartjnl-2015-308909 [doi]
PST - ppublish
SO  - Heart. 2016 Jun 15;102(12):958-65. doi: 10.1136/heartjnl-2015-308909. Epub 2016
      Feb 5.

PMID- 26831199
OWN - NLM
STAT- MEDLINE
DA  - 20160202
DCOM- 20160617
LR  - 20160720
IS  - 2041-1723 (Electronic)
IS  - 2041-1723 (Linking)
VI  - 7
DP  - 2016
TI  - Genetic associations at 53 loci highlight cell types and biological pathways
      relevant for kidney function.
PG  - 10023
LID - 10.1038/ncomms10023 [doi]
AB  - Reduced glomerular filtration rate defines chronic kidney disease and is
      associated with cardiovascular and all-cause mortality. We conducted a
      meta-analysis of genome-wide association studies for estimated glomerular
      filtration rate (eGFR), combining data across 133,413 individuals with
      replication in up to 42,166 individuals. We identify 24 new and confirm 29
      previously identified loci. Of these 53 loci, 19 associate with eGFR among
      individuals with diabetes. Using bioinformatics, we show that identified genes at
      eGFR loci are enriched for expression in kidney tissues and in pathways relevant 
      for kidney development and transmembrane transporter activity, kidney structure, 
      and regulation of glucose metabolism. Chromatin state mapping and DNase I
      hypersensitivity analyses across adult tissues demonstrate preferential mapping
      of associated variants to regulatory regions in kidney but not extra-renal
      tissues. These findings suggest that genetic determinants of eGFR are mediated
      largely through direct effects within the kidney and highlight important cell
      types and biological pathways.
FAU - Pattaro, Cristian
AU  - Pattaro C
AUID- ORCID: http://orcid.org/0000-0002-8309-094X
AD  - Center for Biomedicine, European Academy of Bozen/Bolzano (EURAC), affiliated to 
      the University of Lubeck, Via Galvani 31, Bolzano 39100, Italy.
FAU - Teumer, Alexander
AU  - Teumer A
AUID- ORCID: http://orcid.org/0000-0002-8309-094X
AD  - Interfaculty Institute for Genetics and Functional Genomics,
      Ernst-Moritz-Arndt-University Greifswald, Friedrich-Loeffler-Strasse 15a,
      Greifswald 17487, Germany.
AD  - Institute for Community Medicine, University of Greifswald,
      Walther-Rathenau-Strasse 48, Greifswald 17487, Germany.
FAU - Gorski, Mathias
AU  - Gorski M
AD  - Department of Genetic Epidemiology, Institute of Epidemiology and Preventive
      Medicine, University of Regensburg, Franz-Josef-Strauss-Allee 11, Regensburg
      93053, Germany.
AD  - Department of Nephrology, University Hospital Regensburg,
      Franz-Josef-Strauss-Allee 11, Regensburg 93053, Germany.
FAU - Chu, Audrey Y
AU  - Chu AY
AD  - Preventive Medicine, Brigham and Women's Hospital, 900 Commonwealth Avenue East, 
      Boston, Massachusetts 02215, USA.
FAU - Li, Man
AU  - Li M
AD  - Department of Epidemiology, Johns Hopkins Bloomberg School of Public Health, 615 
      North Wolfe Street, Baltimore, Maryland 21205, USA.
FAU - Mijatovic, Vladan
AU  - Mijatovic V
AD  - Department of Life and Reproduction Sciences, University of Verona, Strada Le
      Grazie 8, Verona 37134, Italy.
FAU - Garnaas, Maija
AU  - Garnaas M
AD  - Division of Genetics, Department of Medicine, Brigham and Women's Hospital,
      Harvard Medical School, New Research Building77 Avenue Louis Pasteur, Room 458,
      Boston, Massachusetts 02115, USA.
FAU - Tin, Adrienne
AU  - Tin A
AD  - Department of Epidemiology, Johns Hopkins Bloomberg School of Public Health, 615 
      North Wolfe Street, Baltimore, Maryland 21205, USA.
FAU - Sorice, Rossella
AU  - Sorice R
AD  - Institute of Genetics and Biophysics "Adriano Buzzati-Traverso"-CNR, Via P.
      Castellino 111, Napoli 80131, Italy.
FAU - Li, Yong
AU  - Li Y
AD  - Department of Internal Medicine IV, University Hospital Freiburg, Berliner Allee 
      29, Freiburg 79110, Germany.
FAU - Taliun, Daniel
AU  - Taliun D
AD  - Center for Biomedicine, European Academy of Bozen/Bolzano (EURAC), affiliated to 
      the University of Lubeck, Via Galvani 31, Bolzano 39100, Italy.
FAU - Olden, Matthias
AU  - Olden M
AD  - Department of Genetic Epidemiology, Institute of Epidemiology and Preventive
      Medicine, University of Regensburg, Franz-Josef-Strauss-Allee 11, Regensburg
      93053, Germany.
AD  - Department of Nephrology, University Hospital Regensburg,
      Franz-Josef-Strauss-Allee 11, Regensburg 93053, Germany.
FAU - Foster, Meredith
AU  - Foster M
AD  - Division of Nephrology/Tufts Evidence Practice Center, Tufts University School of
      Medicine, Tufts Medical Center, Boston, Massachusetts 02111, USA.
FAU - Yang, Qiong
AU  - Yang Q
AUID- ORCID: http://orcid.org/0000-0002-3658-1375
AD  - Department of Biostatistics, Boston University School of Public Health, 715
      Albany Street, Boston, Massachusetts 02118, USA.
FAU - Chen, Ming-Huei
AU  - Chen MH
AD  - Department of Biostatistics, Boston University School of Public Health, 715
      Albany Street, Boston, Massachusetts 02118, USA.
AD  - Department of Neurology, Boston University School of Medicine, 72 East Concord ST
      B603, Boston, Massachusetts 02118, USA.
FAU - Pers, Tune H
AU  - Pers TH
AD  - Division of Endocrinology and Center for Basic and Translational Obesity
      Research, Boston Children's Hospital, 300 Longwood Avenue, Boston, Massachusetts 
      02115, USA.
AD  - Medical and Population Genetics Program, Broad Institute of MIT and Harvard,
      Cambridge, Massachusetts 2142, USA.
FAU - Johnson, Andrew D
AU  - Johnson AD
AD  - NHLBI's Framingham Heart Study and the Center for Population Studies, 73 Mt Wayte
      Avenue, Suite 2, Framingham, Massachusetts 01702, USA.
FAU - Ko, Yi-An
AU  - Ko YA
AD  - Renal Electrolyte and Hypertension Division, Perelman School of Medicine,
      University of Pennsylvania, 415 Curie Boulevard, 405B Clinical Research Building,
      Philadelphia, Pennsylvania 19104-4539, USA.
FAU - Fuchsberger, Christian
AU  - Fuchsberger C
AD  - Center for Biomedicine, European Academy of Bozen/Bolzano (EURAC), affiliated to 
      the University of Lubeck, Via Galvani 31, Bolzano 39100, Italy.
FAU - Tayo, Bamidele
AU  - Tayo B
AD  - Department of Public Health Sciences, Loyola Medical Center, 2160 S First Avenue,
      Maywood, Illinois 60153, USA.
FAU - Nalls, Michael
AU  - Nalls M
AD  - Laboratory of Neurogenetics, Building 35-Porter Building, 1A1015, National
      Institute on Aging/NIH, Bethesda, Maryland 20892, USA.
FAU - Feitosa, Mary F
AU  - Feitosa MF
AD  - Division of Statistical Genomics, Washington University School of Medicine, 4444 
      Forest Park Boulevard, Box 8506, St Louis, Missouri 63108, USA.
FAU - Isaacs, Aaron
AU  - Isaacs A
AD  - Genetic Epidemiology Unit, Department of Epidemiology, Erasmus University Medical
      Center, Dr Molewaterplein 50, PO Box 2040, Rotterdam 3000 CA, The Netherlands.
AD  - Centre for Medical Systems Biology Leiden, Dr Molewaterplein 50, PO Box 2040,
      Rotterdam 3000 CA, The Netherlands.
FAU - Dehghan, Abbas
AU  - Dehghan A
AD  - Department of Epidemiology, Erasmus University Medical Center, PO Box 2040,
      Rotterdam 3000 CA, The Netherlands.
FAU - d'Adamo, Pio
AU  - d'Adamo P
AD  - Institute for Maternal and Child Health-IRCCS "Burlo Garofolo" and University of 
      Trieste, via dell'Istria 65/1, Trieste 34137, Italy.
FAU - Adeyemo, Adebowale
AU  - Adeyemo A
AUID- ORCID: http://orcid.org/0000-0002-3105-3231
AD  - Center for Research on Genomics and Global Health, National Human Genome Research
      Institute, Building 12A, Room 4047, 12 South Dr, MSC 5635, Bethesda, Maryland
      20892-5635, USA.
FAU - Dieffenbach, Aida Karina
AU  - Dieffenbach AK
AD  - Division of Clinical Epidemiology and Aging Research, German Cancer Research
      Center (DKFZ), Im Neuenheimer Feld 581, Heidelberg 69120, Germany.
AD  - German Cancer Consortium (DKTK), Im Neuenheimer Feld 581, Heidelberg 69120,
      Germany.
FAU - Zonderman, Alan B
AU  - Zonderman AB
AD  - Laboratory of Personality and Cognition, National Institute on Aging, National
      Institutes of Health, NIH Biomedical Center, 251 Bayview Boulevard, Suite 100,
      Baltimore, Maryland 21224, USA.
FAU - Nolte, Ilja M
AU  - Nolte IM
AD  - Unit of Genetic Epidemiology and Bioinformatics, Department of Epidemiology,
      University Medical Center Groningen, PO Box 30001, Groningen 9700 RB, The
      Netherlands.
FAU - van der Most, Peter J
AU  - van der Most PJ
AD  - Unit of Genetic Epidemiology and Bioinformatics, Department of Epidemiology,
      University Medical Center Groningen, PO Box 30001, Groningen 9700 RB, The
      Netherlands.
FAU - Wright, Alan F
AU  - Wright AF
AD  - MRC Human Genetics Unit, Institute of Genetics and Molecular Medicine, University
      of Edinburgh, Crewe Road, Edinburgh EH4 2XU, UK.
FAU - Shuldiner, Alan R
AU  - Shuldiner AR
AD  - Department of Medicine, University of Maryland School of Medicine, 685 West
      Baltimore Street, Baltimore, Maryland 21201, USA.
AD  - Geriatric Research and Education Clinical Center, Veterans Administration Medical
      Center, 10 North Greene Street, Baltimore, Maryland 21201, USA.
FAU - Morrison, Alanna C
AU  - Morrison AC
AD  - Human Genetics Center, University of Texas Health Science Center at Houston, 1200
      Pressler St Suite 453E, Houston, Texas 77030, USA.
FAU - Hofman, Albert
AU  - Hofman A
AD  - Department of Epidemiology, Erasmus University Medical Center, PO Box 2040,
      Rotterdam 3000 CA, The Netherlands.
FAU - Smith, Albert V
AU  - Smith AV
AUID- ORCID: http://orcid.org/0000-0003-1942-5845
AD  - Icelandic Heart Association, Research Institute, Holtasmari 1, Kopavogur 201,
      Iceland.
AD  - University of Iceland, Saemundargotu 2, Reykjavik 101, Iceland.
FAU - Dreisbach, Albert W
AU  - Dreisbach AW
AD  - Division of Nephrology, University of Mississippi, 2500 North State Street,
      Jackson, Mississippi 39216, USA.
FAU - Franke, Andre
AU  - Franke A
AD  - Institute of Clinical Molecular Biology, Christian-Albrechts University of Kiel, 
      Schittenhelmstrasse 12, Kiel 24105, Germany.
FAU - Uitterlinden, Andre G
AU  - Uitterlinden AG
AD  - Department of Internal Medicine, Erasmus University Medical Center, PO Box 1738, 
      Rotterdam 3000 DR, The Netherlands.
FAU - Metspalu, Andres
AU  - Metspalu A
AD  - Estonian Genome Center of University of Tartu (EGCUT), Riia 23B, Tartu 51010,
      Estonia.
AD  - Institute of Molecular and Cell Biology, University of Tartu and Estonian
      Biocenter, Riia 23, Tartu 51010, Estonia.
FAU - Tonjes, Anke
AU  - Tonjes A
AD  - Department of Medicine, University of Leipzig, Liebigstrasse 18, Leipzig 04103,
      Germany.
FAU - Lupo, Antonio
AU  - Lupo A
AD  - Division of Nephrology, Department of Medicine, University of Verona, Piazzale
      Aristide Stefani 1, Verona 37126, Italy.
FAU - Robino, Antonietta
AU  - Robino A
AD  - Institute for Maternal and Child Health-IRCCS "Burlo Garofolo" and University of 
      Trieste, via dell'Istria 65/1, Trieste 34137, Italy.
FAU - Johansson, Asa
AU  - Johansson A
AD  - Uppsala University, Department of Immunology, Genetics and Pathology, Biomedical 
      Center, SciLifeLab, Uppsala University, Uppsala SE- 75108, Sweden.
FAU - Demirkan, Ayse
AU  - Demirkan A
AD  - Genetic Epidemiology Unit, Department of Epidemiology, Erasmus University Medical
      Center, Dr Molewaterplein 50, PO Box 2040, Rotterdam 3000 CA, The Netherlands.
FAU - Kollerits, Barbara
AU  - Kollerits B
AD  - Innsbruck Medical University, Division of Genetic Epidemiology, Schoepfstrasse
      41, Innsbruck 6020, Austria.
FAU - Freedman, Barry I
AU  - Freedman BI
AD  - Internal Medicine Department, Wake Forest School of Medicine, Medical Center
      Boulevard, Winston-Salem, North Carolina 27157-1053, USA.
FAU - Ponte, Belen
AU  - Ponte B
AD  - Nephrology Division, Department of Specialties of Internal Medicine, Geneva
      University Hospital, 4 rue Gabrielle-Perret-Gentil, Geneve 1211, Switzerland.
FAU - Oostra, Ben A
AU  - Oostra BA
AD  - Department of Clinical Genetics, Erasmus University Medical Center, Dr
      Molewaterplein 50, PO Box 2040, Rotterdam 3000 CA, The Netherlands.
FAU - Paulweber, Bernhard
AU  - Paulweber B
AD  - First Department of Internal Medicine, Paracelsus Medical University/Salzburger
      Landeskliniken, Mullner Hauptstrasse 48, Salzburg 5020, Austria.
FAU - Kramer, Bernhard K
AU  - Kramer BK
AD  - University Medical Centre Mannheim, 5th Department of Medicine, University of
      Heidelberg, Theodor Kutzer Ufer 1-3, Mannheim 68167, Germany.
FAU - Mitchell, Braxton D
AU  - Mitchell BD
AD  - Department of Medicine, University of Maryland School of Medicine, 685 West
      Baltimore Street, Baltimore, Maryland 21201, USA.
AD  - Geriatric Research and Education Clinical Center, Veterans Administration Medical
      Center, 10 North Greene Street, Baltimore, Maryland 21201, USA.
FAU - Buckley, Brendan M
AU  - Buckley BM
AD  - Department of Pharmacology and Therapeutics, University College Cork, Clinical
      Investigations Building, Western Rd, Cork, Ireland.
FAU - Peralta, Carmen A
AU  - Peralta CA
AD  - Division of Nephrology, University of California, San Francisco Medical School
      and San Francisco VA Medical Center, 4150 Clement Street, San Francisco,
      California 94121, USA.
FAU - Hayward, Caroline
AU  - Hayward C
AD  - MRC Human Genetics Unit, Institute of Genetics and Molecular Medicine, University
      of Edinburgh, Crewe Road, Edinburgh EH4 2XU, UK.
FAU - Helmer, Catherine
AU  - Helmer C
AD  - INSERM, ISPED, Centre INSERM U897-Epidemiologie-Biostatistique, Bordeaux F-33000,
      France.
AD  - Universite Bordeaux, ISPED, Centre INSERM U897-Epidemiologie-Biostatistique,
      Bordeaux F-33000, France.
FAU - Rotimi, Charles N
AU  - Rotimi CN
AUID- ORCID: http://orcid.org/0000-0001-5759-053X
AD  - Center for Research on Genomics and Global Health, National Human Genome Research
      Institute, Building 12A, Room 4047, 12 South Dr, MSC 5635, Bethesda, Maryland
      20892-5635, USA.
FAU - Shaffer, Christian M
AU  - Shaffer CM
AD  - Vanderbilt University School of Medicine, 2215-B Garland Avenue 1224-MRB4 (Light 
      Hall)Nashville, Tennessee 37232, USA.
FAU - Muller, Christian
AU  - Muller C
AD  - University Heart Center Hamburg, Clinic for general and interventional
      cardiology, Martinistrasse 52, Hamburg 20246, Germany.
AD  - German Center for Cardiovascular Research (DZHK), Partner Site
      Hamburg/Lubeck/Kiel, Martinistrasse 52, Hamburg 20246, Germany.
FAU - Sala, Cinzia
AU  - Sala C
AD  - Division of Genetics and Cell Biology, San Raffaele Scientific Institute, Via
      Olgettina 58, Milano 20132, Italy.
FAU - van Duijn, Cornelia M
AU  - van Duijn CM
AD  - Genetic Epidemiology Unit, Department of Epidemiology, Erasmus University Medical
      Center, Dr Molewaterplein 50, PO Box 2040, Rotterdam 3000 CA, The Netherlands.
FAU - Saint-Pierre, Aude
AU  - Saint-Pierre A
AD  - Center for Biomedicine, European Academy of Bozen/Bolzano (EURAC), affiliated to 
      the University of Lubeck, Via Galvani 31, Bolzano 39100, Italy.
AD  - INSERM U1078, Etablissement Francais du Sang, 46 rue Felix Le Dantec, CS 51819,
      Brest Cedex 2 29218, France.
FAU - Ackermann, Daniel
AU  - Ackermann D
AD  - Nephrology Division, Department of Specialties of Internal Medicine, Geneva
      University Hospital, 4 rue Gabrielle-Perret-Gentil, Geneve 1211, Switzerland.
FAU - Shriner, Daniel
AU  - Shriner D
AD  - Center for Research on Genomics and Global Health, National Human Genome Research
      Institute, Building 12A, Room 4047, 12 South Dr, MSC 5635, Bethesda, Maryland
      20892-5635, USA.
FAU - Ruggiero, Daniela
AU  - Ruggiero D
AD  - Institute of Genetics and Biophysics "Adriano Buzzati-Traverso"-CNR, Via P.
      Castellino 111, Napoli 80131, Italy.
FAU - Toniolo, Daniela
AU  - Toniolo D
AD  - Division of Genetics and Cell Biology, San Raffaele Scientific Institute, Via
      Olgettina 58, Milano 20132, Italy.
AD  - Institute of Molecular Genetics-CNR, Via Abbiategrasso 207, Pavia 27100, Italy.
FAU - Lu, Yingchang
AU  - Lu Y
AD  - The Charles Bronfman Institute for Personalized Medicine, Icahn School of
      Medicine at Mount Sinai, New York, New York 10029, USA.
FAU - Cusi, Daniele
AU  - Cusi D
AD  - Department of Health Sciences, University of Milano, Via Antonio di Rudini 8,
      Milano 20142, Italy.
FAU - Czamara, Darina
AU  - Czamara D
AD  - Max Planck Institute of Psychiatry, Kraepelinstrasse 2-10, Munich 80804, Germany.
FAU - Ellinghaus, David
AU  - Ellinghaus D
AD  - Institute of Clinical Molecular Biology, Christian-Albrechts University of Kiel, 
      Schittenhelmstrasse 12, Kiel 24105, Germany.
FAU - Siscovick, David S
AU  - Siscovick DS
AD  - Cardiovascular Health Research Unit, Departments of Epidemiology and Medicine,
      University of Washington, 1730 Minor Ave, Suite 1360, Seattle, Washington 98101, 
      USA.
FAU - Ruderfer, Douglas
AU  - Ruderfer D
AD  - Division of Psychiatric Genomics, Department of Psychiatry, Icahn School of
      Medicine at Mount Sinai, New York, New York 10029, USA.
FAU - Gieger, Christian
AU  - Gieger C
AD  - Institute of Genetic Epidemiology, Helmholtz Zentrum Munchen, German Research
      Center for Environmental Health, Ingolstaedter Landstrasse 1, 85764 Neuherberg,
      Germany.
FAU - Grallert, Harald
AU  - Grallert H
AD  - Research Unit of Molecular Epidemiology, Helmholtz Zentrum Munchen, German
      Research Center for Environmental Health, Ingolstaedter Landstrasse 1, 85764
      Neuherberg, Germany.
AD  - Institute of Epidemiology II, Helmholtz Zentrum Munchen, German Research Center
      for Environmental Health, 85764 Neuherberg, Germany.
AD  - German Center for Diabetes Research (DZD), Ingolstaedter Landstrasse 1,
      Neuherberg 85764, Germany.
FAU - Rochtchina, Elena
AU  - Rochtchina E
AD  - Westmead Millennium Institute, Centre for Vision Research, University of Sydney, 
      C24 Westmead Hospital, New South Wales 2145, Australia.
FAU - Atkinson, Elizabeth J
AU  - Atkinson EJ
AD  - Division of Biomedical Statistics and Informatics, Mayo Clinic, 200 First Street 
      SW, Rochester, Minnesota 55905, USA.
FAU - Holliday, Elizabeth G
AU  - Holliday EG
AD  - Centre for Clinical Epidemiology and Biostatistics, School of Medicine and Public
      Health, University of Newcastle, HMRI Building1, Kookaburra Circuit, New Lambton 
      New South Wales 2305, Australia.
AD  - Clinical Research Design, Information Technology and Statistical Support, Hunter 
      Medical Research Institute, Newcastle, 1 Kookaburra Circuit, New Lambton Heights,
      New South Wales 2305, Australia.
FAU - Boerwinkle, Eric
AU  - Boerwinkle E
AD  - Human Genetics Center, University of Texas Health Science Center at Houston, 1200
      Pressler St Suite 453E, Houston, Texas 77030, USA.
FAU - Salvi, Erika
AU  - Salvi E
AD  - Department of Health Sciences, University of Milano, Via Antonio di Rudini 8,
      Milano 20142, Italy.
FAU - Bottinger, Erwin P
AU  - Bottinger EP
AD  - The Charles Bronfman Institute for Personalized Medicine, Icahn School of
      Medicine at Mount Sinai, New York, New York 10029, USA.
FAU - Murgia, Federico
AU  - Murgia F
AD  - Institute of Population Genetics-CNR, Traversa La Crucca 3, 07040 Reg. Baldinca, 
      Li Punti, Sassari, Italy.
FAU - Rivadeneira, Fernando
AU  - Rivadeneira F
AD  - Department of Internal Medicine, Erasmus University Medical Center, PO Box 1738, 
      Rotterdam 3000 DR, The Netherlands.
FAU - Ernst, Florian
AU  - Ernst F
AD  - Interfaculty Institute for Genetics and Functional Genomics,
      Ernst-Moritz-Arndt-University Greifswald, Friedrich-Loeffler-Strasse 15a,
      Greifswald 17487, Germany.
FAU - Kronenberg, Florian
AU  - Kronenberg F
AD  - Innsbruck Medical University, Division of Genetic Epidemiology, Schoepfstrasse
      41, Innsbruck 6020, Austria.
FAU - Hu, Frank B
AU  - Hu FB
AD  - Department of Nutrition, Harvard School of Public Health, 665 Huntington Avenue, 
      Building 2, Boston, Massachusetts 02115, USA.
FAU - Navis, Gerjan J
AU  - Navis GJ
AD  - Department of Internal Medicine, University Medical Center Groningen, University 
      of Groningen, Hanzeplein 1, Groningen 9713 GZ, The Netherlands.
FAU - Curhan, Gary C
AU  - Curhan GC
AD  - Brigham and Women's Hospital and Channing Laboratory, Harvard Medical School, 181
      Longwood Avenue, Boston, Massachusetts 02115, USA.
FAU - Ehret, George B
AU  - Ehret GB
AD  - Cardiology, Department of Specialties of Internal Medicine, Geneva University
      Hospitals, Rue Gabrielle-Perret-Gentil 4, Geneva 1205, Switzerland.
FAU - Homuth, Georg
AU  - Homuth G
AD  - Interfaculty Institute for Genetics and Functional Genomics,
      Ernst-Moritz-Arndt-University Greifswald, Friedrich-Loeffler-Strasse 15a,
      Greifswald 17487, Germany.
FAU - Coassin, Stefan
AU  - Coassin S
AD  - Innsbruck Medical University, Division of Genetic Epidemiology, Schoepfstrasse
      41, Innsbruck 6020, Austria.
FAU - Thun, Gian-Andri
AU  - Thun GA
AD  - Swiss Tropical and Public Health Institute, PO Box 4002, Basel, Switzerland.
AD  - University of Basel, Petersplatz 1, Basel 4003, Switzerland.
FAU - Pistis, Giorgio
AU  - Pistis G
AD  - Division of Genetics and Cell Biology, San Raffaele Scientific Institute, Via
      Olgettina 58, Milano 20132, Italy.
FAU - Gambaro, Giovanni
AU  - Gambaro G
AD  - Division of Nephrology, Department of Internal Medicine and Medical Specialties, 
      Columbus-Gemelli University Hospital, Catholic University, Via Moscati 31, Rome
      00168, Italy.
FAU - Malerba, Giovanni
AU  - Malerba G
AD  - Department of Life and Reproduction Sciences, University of Verona, Strada Le
      Grazie 8, Verona 37134, Italy.
FAU - Montgomery, Grant W
AU  - Montgomery GW
AD  - Genetic Epidemiology, Queensland Institute of Medical Research, QIMR, PO Royal
      Brisbane Hospital, Queensland 4029, Australia.
FAU - Eiriksdottir, Gudny
AU  - Eiriksdottir G
AD  - Icelandic Heart Association, Research Institute, Holtasmari 1, Kopavogur 201,
      Iceland.
FAU - Jacobs, Gunnar
AU  - Jacobs G
AD  - Institute of Epidemiology and Biobank popgen, Christian-Albrechts University,
      Niemannsweg 11, Kiel 24105, Germany.
FAU - Li, Guo
AU  - Li G
AD  - Cardiovascular Health Research Unit, Departments of Epidemiology and Medicine,
      University of Washington, 1730 Minor Ave, Suite 1360, Seattle, Washington 98101, 
      USA.
FAU - Wichmann, H-Erich
AU  - Wichmann HE
AD  - Institute of Epidemiology I, Helmholtz Zentrum Munchen, German Research Center
      for Environmental Health, Ingolstadter Landstrasse 1, Neuherberg 85764, Germany.
AD  - Institute of Medical Informatics, Biometry and Epidemiology,
      Ludwig-Maximilians-Universitat, Ingolstadter Landstrasse 1, 85764 Neuherberg,
      Germany.
AD  - Klinikum Grosshadern, Ingolstadter Landstrasse 1, Neuherberg 85764, Germany.
FAU - Campbell, Harry
AU  - Campbell H
AD  - Centre for Population Health Sciences, University of Edinburgh, Teviot Place,
      Edinburgh, EH8 9AG Scotland, UK.
FAU - Schmidt, Helena
AU  - Schmidt H
AD  - Austrian Stroke Prevention Study, Institute of Molecular Biology and
      Biochemistry, Department of Neurology, Medical University Graz, Harrachgasse 21, 
      Graz 8010, Austria.
FAU - Wallaschofski, Henri
AU  - Wallaschofski H
AD  - Institute of Clinical Chemistry and Laboratory Medicine, University Medicine
      Greifswald, Ferdinand-Sauerbruch-Strasse, Greifswald 17475, Germany.
AD  - German Center for Cardiovascular Research (DZHK), Partner site Greifswald,
      Ferdinand-Sauerbruch-Strasse, Greifswald 17475, Germany.
FAU - Volzke, Henry
AU  - Volzke H
AD  - Institute for Community Medicine, University of Greifswald,
      Walther-Rathenau-Strasse 48, Greifswald 17487, Germany.
AD  - German Center for Cardiovascular Research (DZHK), Partner site Greifswald,
      Ferdinand-Sauerbruch-Strasse, Greifswald 17475, Germany.
FAU - Brenner, Hermann
AU  - Brenner H
AD  - Division of Clinical Epidemiology and Aging Research, German Cancer Research
      Center (DKFZ), Im Neuenheimer Feld 581, Heidelberg 69120, Germany.
AD  - German Cancer Consortium (DKTK), Im Neuenheimer Feld 581, Heidelberg 69120,
      Germany.
FAU - Kroemer, Heyo K
AU  - Kroemer HK
AD  - Institute of Pharmacology, University of Greifswald, Friedrich-Loeffler-Strasse
      23d, Greifswald 17487, Germany.
FAU - Kramer, Holly
AU  - Kramer H
AD  - Department of Public Health Sciences, Loyola Medical Center, 2160 S First Avenue,
      Maywood, Illinois 60153, USA.
FAU - Lin, Honghuang
AU  - Lin H
AD  - Boston University School of Medicine, 72 East Concord Street, B-616, Boston,
      Massachusetts 02118, USA.
FAU - Leach, I Mateo
AU  - Leach IM
AD  - Department of Cardiology, University Medical Center Groningen, University of
      Groningen, PO Box 30.001, Groningen 9700 RB, The Netherlands.
FAU - Ford, Ian
AU  - Ford I
AD  - Robertson Centre for Biostatistics, University of Glasgow, R1122B Level 11,
      Robertson Centre, Boyd Orr Building, Glasgow G12 8QQ, UK.
FAU - Guessous, Idris
AU  - Guessous I
AD  - Division of Primary Care Medicine, Department of Community Medicine, Primary Care
      and Emergency Medicine, Geneva University Hospitals, Faculty of Medicine,
      University of Geneva, Geneva 1211, Switzerland.
AD  - Community Prevention Unit, University Institute of Social and Preventive
      Medicine, Lausanne University Hospital, Route de la Corniche 10, Lausanne 1010,
      Switzerland.
AD  - Department of Epidemiology, Rollins School of Public Health, Emory University,
      1518 Clifton Road, NE, Atlanta, Georgia 30322, USA.
FAU - Rudan, Igor
AU  - Rudan I
AUID- ORCID: http://orcid.org/0000-0001-6993-6884
AD  - Centre for Population Health Sciences, University of Edinburgh, Teviot Place,
      Edinburgh, EH8 9AG Scotland, UK.
FAU - Prokopenko, Inga
AU  - Prokopenko I
AUID- ORCID: http://orcid.org/0000-0003-1624-7457
AD  - Department of Genomics of Common Disease, School of Public Health, Imperial
      College London, London W12 0NN, UK.
FAU - Borecki, Ingrid
AU  - Borecki I
AD  - Division of Statistical Genomics, Washington University School of Medicine, 4444 
      Forest Park Boulevard, Box 8506, St Louis, Missouri 63108, USA.
FAU - Heid, Iris M
AU  - Heid IM
AD  - Department of Genetic Epidemiology, Institute of Epidemiology and Preventive
      Medicine, University of Regensburg, Franz-Josef-Strauss-Allee 11, Regensburg
      93053, Germany.
AD  - Institute of Genetic Epidemiology, Helmholtz Zentrum Munchen, German Research
      Center for Environmental Health, Ingolstaedter Landstrasse 1, 85764 Neuherberg,
      Germany.
FAU - Kolcic, Ivana
AU  - Kolcic I
AD  - Croatian Centre for Global Health, University of Split Medical School, Soltanska 
      2, Split 21000, Croatia.
FAU - Persico, Ivana
AU  - Persico I
AD  - Institute of Population Genetics-CNR, Traversa La Crucca 3, 07040 Reg. Baldinca, 
      Li Punti, Sassari, Italy.
FAU - Jukema, J Wouter
AU  - Jukema JW
AD  - Department of Cardiology, Leiden University Medical Center, PO Box 9600, Leiden
      2300 RC, The Netherlands.
AD  - Interuniversity Cardiology Institute of the Netherlands (ICIN), Moreelsepark 1,
      Utrecht 3511 EP, The Netherlands.
AD  - Einthoven Laboratory for Experimental Vascular Medicine, Albinusdreef 2, Leiden
      2333 ZA, The Netherlands.
AD  - Durrer Center for Cardiogenetic Research, Meibergdreef 9, Amsterdam 1105 AZ, The 
      Netherlands.
FAU - Wilson, James F
AU  - Wilson JF
AD  - Centre for Population Health Sciences, University of Edinburgh, Teviot Place,
      Edinburgh, EH8 9AG Scotland, UK.
FAU - Felix, Janine F
AU  - Felix JF
AD  - Department of Epidemiology, Erasmus University Medical Center, PO Box 2040,
      Rotterdam 3000 CA, The Netherlands.
FAU - Divers, Jasmin
AU  - Divers J
AD  - Division of Public Health Sciences, Department of Biostatistical Sciences, Wake
      Forest University Health Sciences, 2326 Medical Center Boulevard, Winston-Salem, 
      North Carolina 27157-1063, USA.
FAU - Lambert, Jean-Charles
AU  - Lambert JC
AD  - INSERM U744, Institut Pasteur de Lille, 1 rue du Pr, Calmette, Lille Cedex 59019,
      France.
FAU - Stafford, Jeanette M
AU  - Stafford JM
AD  - Division of Public Health Sciences, Department of Biostatistical Sciences, Wake
      Forest University Health Sciences, 2326 Medical Center Boulevard, Winston-Salem, 
      North Carolina 27157-1063, USA.
FAU - Gaspoz, Jean-Michel
AU  - Gaspoz JM
AD  - Division of Primary Care Medicine, Department of Community Medicine, Primary Care
      and Emergency Medicine, Geneva University Hospitals, Faculty of Medicine,
      University of Geneva, Geneva 1211, Switzerland.
FAU - Smith, Jennifer A
AU  - Smith JA
AUID- ORCID: http://orcid.org/0000-0002-3575-5468
AD  - Department of Epidemiology, School of Public Health, University of Michigan, 1415
      Washington Heights, Ann Arbor, Michigan 48109-2029, USA.
FAU - Faul, Jessica D
AU  - Faul JD
AD  - Survey Research Center, Institute for Social Research, University of Michigan,
      426 Thompson Street, #3456, Ann Arbor, Michigan 48104, USA.
FAU - Wang, Jie Jin
AU  - Wang JJ
AD  - Centre for Vision Research, Westmead Millennium Institute, University of Sydney, 
      C24 Westmead Hospital, New South Wales 2145, Australia.
FAU - Ding, Jingzhong
AU  - Ding J
AD  - Wake Forest School of Medicine, Department of Internal Medicine/Geriatrics,
      Medical center Boulevard, Winston-Salem, North Carolina 27157, USA.
FAU - Hirschhorn, Joel N
AU  - Hirschhorn JN
AD  - Division of Endocrinology and Center for Basic and Translational Obesity
      Research, Boston Children's Hospital, 300 Longwood Avenue, Boston, Massachusetts 
      02115, USA.
AD  - Medical and Population Genetics Program, Broad Institute of MIT and Harvard,
      Cambridge, Massachusetts 2142, USA.
AD  - Department of Genetics, Harvard Medical School, 77 Avenue Louis Pasteur, NRB
      0330, Boston, Massachusetts 02115, USA.
FAU - Attia, John
AU  - Attia J
AD  - Division of Biomedical Statistics and Informatics, Mayo Clinic, 200 First Street 
      SW, Rochester, Minnesota 55905, USA.
AD  - Centre for Clinical Epidemiology and Biostatistics, School of Medicine and Public
      Health, University of Newcastle, HMRI Building1, Kookaburra Circuit, New Lambton 
      New South Wales 2305, Australia.
FAU - Whitfield, John B
AU  - Whitfield JB
AD  - Genetic Epidemiology, Queensland Institute of Medical Research, QIMR, PO Royal
      Brisbane Hospital, Queensland 4029, Australia.
FAU - Chalmers, John
AU  - Chalmers J
AD  - University of Sydney, The George Institute for Global Health, Level 10, King
      George V Building, 83-117 Missenden Road, Camperdown, New South Wales 2050,
      Australia.
FAU - Viikari, Jorma
AU  - Viikari J
AD  - Department of Medicine, University of Turku, Turku University Hospital, PO Box
      52, Turku 20521, Finland.
FAU - Coresh, Josef
AU  - Coresh J
AD  - Department of Epidemiology, Johns Hopkins Bloomberg School of Public Health, 615 
      North Wolfe Street, Baltimore, Maryland 21205, USA.
AD  - Welch Center for Prevention, Epidemiology and Clinical Research, 2024 East
      Monument St, Suite 2-600, Baltimore, Maryland 21287, USA.
FAU - Denny, Joshua C
AU  - Denny JC
AD  - Vanderbilt University School of Medicine, 448 Eskind Biomedical Library, 2209
      Garland Avenue, Nashville, Tennessee 37212, USA.
FAU - Karjalainen, Juha
AU  - Karjalainen J
AD  - Department of Genetics, University of Groningen, University Medical Centre
      Groningen, PO Box 72, Groningen 9700 AB, The Netherlands.
FAU - Fernandes, Jyotika K
AU  - Fernandes JK
AD  - Division of Endocrinology, Medical University of South Carolina, 171 Ashley
      Avenue, Charleston, South Carolina 29425, USA.
FAU - Endlich, Karlhans
AU  - Endlich K
AD  - Institute of Anatomy and Cell Biology, University of Greifswald,
      Friedrich-Loeffler-Strasse 23c, Greifswald 17487, Germany.
FAU - Butterbach, Katja
AU  - Butterbach K
AD  - Division of Clinical Epidemiology and Aging Research, German Cancer Research
      Center (DKFZ), Im Neuenheimer Feld 581, Heidelberg 69120, Germany.
FAU - Keene, Keith L
AU  - Keene KL
AD  - Center for Health Disparities, Department of Biology, East Carolina University,
      1001 East 10th Street, N209 Howell Science Complex Mailstop 551, Greenville,
      North Carolina 27858, USA.
FAU - Lohman, Kurt
AU  - Lohman K
AD  - Internal Medicine Department, Wake Forest School of Medicine, Medical Center
      Boulevard, Winston-Salem, North Carolina 27157-1053, USA.
FAU - Portas, Laura
AU  - Portas L
AD  - Institute of Population Genetics-CNR, Traversa La Crucca 3, 07040 Reg. Baldinca, 
      Li Punti, Sassari, Italy.
FAU - Launer, Lenore J
AU  - Launer LJ
AD  - Intramural Research Program, Laboratory of Epidemiology, Demography, and
      Biometry, National Institute on Aging, Gateway Building, 3C309, 7201 Winsconsin
      Avenue, Bethesda, Maryland 20892-9205, USA.
FAU - Lyytikainen, Leo-Pekka
AU  - Lyytikainen LP
AD  - Department of Clinical Chemistry, Fimlab Laboratories, University of Tampere,
      School of Medicine, Tampere 33520, Finland.
FAU - Yengo, Loic
AU  - Yengo L
AD  - CNRS UMR 8199, 1 Rue du Professeur Calmette, Lille 59000, France.
AD  - Lille Pasteur Institute, 1 Rue du Professeur Calmette, Lille 59000, France.
AD  - Lille II University, 42 Rue paul Duez, Lille 59000, France.
FAU - Franke, Lude
AU  - Franke L
AUID- ORCID: http://orcid.org/0000-0002-5159-8802
AD  - Department of Genetics, University of Groningen, University Medical Centre
      Groningen, PO Box 72, Groningen 9700 AB, The Netherlands.
FAU - Ferrucci, Luigi
AU  - Ferrucci L
AD  - Clinical Research Branch, National Institute on Aging, 251 Bayview Blvd,
      Baltimore, Maryland 21250, USA.
FAU - Rose, Lynda M
AU  - Rose LM
AD  - Preventive Medicine, Brigham and Women's Hospital, 900 Commonwealth Avenue East, 
      Boston, Massachusetts 02215, USA.
FAU - Kedenko, Lyudmyla
AU  - Kedenko L
AD  - First Department of Internal Medicine, Paracelsus Medical University/Salzburger
      Landeskliniken, Mullner Hauptstrasse 48, Salzburg 5020, Austria.
FAU - Rao, Madhumathi
AU  - Rao M
AD  - Division of Nephrology/Tufts Evidence Practice Center, Tufts University School of
      Medicine, Tufts Medical Center, Boston, Massachusetts 02111, USA.
FAU - Struchalin, Maksim
AU  - Struchalin M
AD  - Department of Epidemiology and Biostatistics, Erasmus University Medical Center, 
      Dr Molewaterplein, Rotterdam 50-603015 GE, The Netherlands.
AD  - Department of Forensic Molecular Biology, Erasmus University Medical Center, Dr
      Molewaterplein, Rotterdam 50-603015 GE, The Netherlands.
FAU - Kleber, Marcus E
AU  - Kleber ME
AD  - Medical Clinic V, Medical Faculty Mannheim, Heidelberg University,
      Theodor-Kutzer-Ufer 1-3, Mannheim 68167, Germany.
FAU - Cavalieri, Margherita
AU  - Cavalieri M
AD  - Austrian Stroke Prevention Study, Department of Neurology, Division of Special
      Neurology, Medical University Graz, Auenbruggerplatz 22, Graz 8036, Austria.
FAU - Haun, Margot
AU  - Haun M
AD  - Innsbruck Medical University, Division of Genetic Epidemiology, Schoepfstrasse
      41, Innsbruck 6020, Austria.
FAU - Cornelis, Marilyn C
AU  - Cornelis MC
AD  - Department of Nutrition, Harvard School of Public Health, 665 Huntington Avenue, 
      Building 2, Boston, Massachusetts 02115, USA.
FAU - Ciullo, Marina
AU  - Ciullo M
AD  - Institute of Genetics and Biophysics "Adriano Buzzati-Traverso"-CNR, Via P.
      Castellino 111, Napoli 80131, Italy.
FAU - Pirastu, Mario
AU  - Pirastu M
AD  - Institute of Population Genetics-CNR, Traversa La Crucca 3, 07040 Reg. Baldinca, 
      Li Punti, Sassari, Italy.
FAU - de Andrade, Mariza
AU  - de Andrade M
AD  - Division of Biomedical Statistics and Informatics, Mayo Clinic, 200 First Street 
      SW, Rochester, Minnesota 55905, USA.
FAU - McEvoy, Mark A
AU  - McEvoy MA
AD  - Centre for Clinical Epidemiology and Biostatistics, University of Newcastle,
      Hunter Medical Research Institute, John Hunter Hospital, Locked Bag 1, HRMC, New 
      South Wales 2310, Australia.
FAU - Woodward, Mark
AU  - Woodward M
AD  - Department of Epidemiology, Johns Hopkins Bloomberg School of Public Health, 615 
      North Wolfe Street, Baltimore, Maryland 21205, USA.
AD  - University of Sydney, The George Institute for Global Health, Level 10, King
      George V Building, 83-117 Missenden Road, Camperdown, New South Wales 2050,
      Australia.
AD  - Department of Medicine, University of Turku, Turku University Hospital, PO Box
      52, Turku 20521, Finland.
AD  - The George Institute for Global Health, Nuffield Department of Population Health,
      University of Oxford, Old Road Campus, Roosevelt Drive, Oxford OX3 7LF, UK.
FAU - Adam, Martin
AU  - Adam M
AD  - Swiss Tropical and Public Health Institute, PO Box 4002, Basel, Switzerland.
AD  - University of Basel, Petersplatz 1, Basel 4003, Switzerland.
FAU - Cocca, Massimiliano
AU  - Cocca M
AD  - Division of Genetics and Cell Biology, San Raffaele Scientific Institute, Via
      Olgettina 58, Milano 20132, Italy.
FAU - Nauck, Matthias
AU  - Nauck M
AD  - Institute of Clinical Chemistry and Laboratory Medicine, University Medicine
      Greifswald, Ferdinand-Sauerbruch-Strasse, Greifswald 17475, Germany.
AD  - German Center for Cardiovascular Research (DZHK), Partner site Greifswald,
      Ferdinand-Sauerbruch-Strasse, Greifswald 17475, Germany.
FAU - Imboden, Medea
AU  - Imboden M
AD  - Swiss Tropical and Public Health Institute, PO Box 4002, Basel, Switzerland.
AD  - University of Basel, Petersplatz 1, Basel 4003, Switzerland.
FAU - Waldenberger, Melanie
AU  - Waldenberger M
AD  - Research Unit of Molecular Epidemiology, Helmholtz Zentrum Munchen, German
      Research Center for Environmental Health, Ingolstaedter Landstrasse 1, 85764
      Neuherberg, Germany.
FAU - Pruijm, Menno
AU  - Pruijm M
AD  - Service of Nephrology, Lausanne University Hospital, Rue du Bugnon 17, Lausanne
      1005, Switzerland.
FAU - Metzger, Marie
AU  - Metzger M
AD  - Inserm UMRS 1018, CESP Team 10, Universite Paris-Sud, 16 avenue Paul Vaillant
      Couturier, Villejuif 94807, France.
FAU - Stumvoll, Michael
AU  - Stumvoll M
AD  - Department of Medicine, University of Leipzig, Liebigstrasse 18, Leipzig 04103,
      Germany.
FAU - Evans, Michele K
AU  - Evans MK
AD  - Health Disparities Research Section, Clinical Research Branch, National Institute
      on Aging, National Institutes of Health, NIH Biomedical Center, 251 Bayview
      Boulevard, Suite 100, Baltimore, Maryland 21224, USA.
FAU - Sale, Michele M
AU  - Sale MM
AD  - Center for Public Health Genomics, Department of Medicine (Cardiovascular
      Medicine), University of Virginia, PO Box 800717, Charlottesville, Virginia
      22908, USA.
FAU - Kahonen, Mika
AU  - Kahonen M
AD  - Department of Clinical Physiology, Tampere University Hospital, University of
      Tampere, School of Medicine, Tampere 33521, Finland.
FAU - Boban, Mladen
AU  - Boban M
AD  - Croatian Centre for Global Health, University of Split Medical School, Soltanska 
      2, Split 21000, Croatia.
FAU - Bochud, Murielle
AU  - Bochud M
AD  - University Institute of Social and Preventive Medicine, Centre Hospitalier
      Universitaire Vaudois, University of Lausanne, Route de la Corniche 2, Epalinges 
      CH-1066, Switzerland.
FAU - Rheinberger, Myriam
AU  - Rheinberger M
AD  - Department of Nephrology, University Hospital Regensburg,
      Franz-Josef-Strauss-Allee 11, Regensburg 93053, Germany.
FAU - Verweij, Niek
AU  - Verweij N
AUID- ORCID: http://orcid.org/0000-0002-4303-7685
AD  - Department of Cardiology, University Medical Center Groningen, University of
      Groningen, PO Box 30.001, Groningen 9700 RB, The Netherlands.
FAU - Bouatia-Naji, Nabila
AU  - Bouatia-Naji N
AD  - INSERM UMR970, Paris Cardiovascular Research Center (PARCC), 56 rue Leblanc,
      Paris F-75015, France.
AD  - Paris Descartes University, Faculty of medicine, Paris Cite Sorbonne, 12 Rue de
      l'ecole de Medecine, Paris F-75006, France.
FAU - Martin, Nicholas G
AU  - Martin NG
AD  - Genetic Epidemiology, Queensland Institute of Medical Research, QIMR, PO Royal
      Brisbane Hospital, Queensland 4029, Australia.
AD  - Brigham and Women's Hospital, Harvard Medical School, 77 Avenue Louis Pasteur,
      Boston, Massachusetts 02115, USA.
FAU - Hastie, Nick
AU  - Hastie N
AD  - MRC Human Genetics Unit, Institute of Genetics and Molecular Medicine, University
      of Edinburgh, Crewe Road, Edinburgh EH4 2XU, UK.
FAU - Probst-Hensch, Nicole
AU  - Probst-Hensch N
AD  - Swiss Tropical and Public Health Institute, PO Box 4002, Basel, Switzerland.
AD  - University of Basel, Petersplatz 1, Basel 4003, Switzerland.
FAU - Soranzo, Nicole
AU  - Soranzo N
AUID- ORCID: http://orcid.org/0000-0003-1095-3852
AD  - Wellcome Trust Sanger Institute, Hinxton CB10 1HH, UK.
FAU - Devuyst, Olivier
AU  - Devuyst O
AD  - University of Zurich, Institute of Physiology, Mechanisms of Inherited Kidney
      Disorders Group, Winterthurerstrasse 190, Zurich 8057, Switzerland.
FAU - Raitakari, Olli
AU  - Raitakari O
AD  - Research Centre of Applied and Preventive Cardiovascular Medicine, University of 
      Turku, Turku University Hospital, Department of Clinical Physiology, PO Box 52,
      Turku 20521, Finland.
FAU - Gottesman, Omri
AU  - Gottesman O
AD  - The Charles Bronfman Institute for Personalized Medicine, Icahn School of
      Medicine at Mount Sinai, New York, New York 10029, USA.
FAU - Franco, Oscar H
AU  - Franco OH
AD  - Department of Epidemiology, Erasmus University Medical Center, PO Box 2040,
      Rotterdam 3000 CA, The Netherlands.
FAU - Polasek, Ozren
AU  - Polasek O
AD  - Croatian Centre for Global Health, University of Split Medical School, Soltanska 
      2, Split 21000, Croatia.
FAU - Gasparini, Paolo
AU  - Gasparini P
AD  - Institute for Maternal and Child Health-IRCCS "Burlo Garofolo" and University of 
      Trieste, via dell'Istria 65/1, Trieste 34137, Italy.
FAU - Munroe, Patricia B
AU  - Munroe PB
AD  - Department Clinical Pharmacology, William Harvey Research Institute, Queen Mary
      University of London, London EC1M 6BQ, UK.
AD  - NIHR Barts Cardiovascular Biomedical Research Unit, Queen Mary University of
      London, London EC1M 6BQ, UK.
FAU - Ridker, Paul M
AU  - Ridker PM
AD  - Harvard Medical School, 900 Commonwealth Avenue East, Boston, Massachusetts
      02115, USA.
FAU - Mitchell, Paul
AU  - Mitchell P
AD  - Centre for Vision Research, Westmead Millennium Institute, University of Sydney, 
      C24 Westmead Hospital, New South Wales 2145, Australia.
FAU - Muntner, Paul
AU  - Muntner P
AD  - University of Alabama at Birmingham, Department of Medicine, 1530 3rd Avenue,
      South Birmingham, Alabama 35294-0022, USA.
AD  - University of Alabama at Birmingham, Department of Epidemiology, 1530 3rd Avenue,
      South Birmingham, Alabama 35294-0022, USA.
FAU - Meisinger, Christa
AU  - Meisinger C
AD  - Institute of Epidemiology II, Helmholtz Zentrum Munchen, German Research Center
      for Environmental Health, 85764 Neuherberg, Germany.
FAU - Smit, Johannes H
AU  - Smit JH
AD  - Department of Psychiatry and EMGO+ Institute, VU University Medical Center, A.J. 
      Ernststraat 1187, Amsterdam 1081 HL, The Netherlands.
CN  - ICBP Consortium
CN  - AGEN Consortium
CN  - CARDIOGRAM
CN  - CHARGe-Heart Failure Group
CN  - ECHOGen Consortium
FAU - Kovacs, Peter
AU  - Kovacs P
AD  - IFB AdiposityDiseases, University of Leipzig, Liebigstrasse 21, Leipzig 04103,
      Germany.
FAU - Wild, Philipp S
AU  - Wild PS
AD  - Medical University Center Mainz, Langenbeckstrasse 1, Mainz 55131, Germany.
FAU - Froguel, Philippe
AU  - Froguel P
AD  - CNRS UMR 8199, 1 Rue du Professeur Calmette, Lille 59000, France.
AD  - Lille Pasteur Institute, 1 Rue du Professeur Calmette, Lille 59000, France.
AD  - Lille II University, 42 Rue paul Duez, Lille 59000, France.
FAU - Rettig, Rainer
AU  - Rettig R
AD  - Institute of Physiology, University of Greifswald, Greifswald 17487, Germany.
FAU - Magi, Reedik
AU  - Magi R
AD  - Estonian Genome Center of University of Tartu (EGCUT), Riia 23B, Tartu 51010,
      Estonia.
FAU - Biffar, Reiner
AU  - Biffar R
AD  - Clinic for Prosthodontic Dentistry, Gerostomatology and Material Science,
      University of Greifswald, Rotgerberstrasse 8, Greifswald 17475, Germany.
FAU - Schmidt, Reinhold
AU  - Schmidt R
AD  - Austrian Stroke Prevention Study, Department of Neurology, Division of Special
      Neurology, Medical University Graz, Auenbruggerplatz 22, Graz 8036, Austria.
FAU - Middelberg, Rita P S
AU  - Middelberg RP
AD  - Genetic Epidemiology, Queensland Institute of Medical Research, QIMR, PO Royal
      Brisbane Hospital, Queensland 4029, Australia.
FAU - Carroll, Robert J
AU  - Carroll RJ
AD  - Vanderbilt University School of Medicine, 448 Eskind Biomedical Library, 2209
      Garland Avenue, Nashville, Tennessee 37212, USA.
FAU - Penninx, Brenda W
AU  - Penninx BW
AD  - Department of Psychiatry and EMGO+ Institute, VU University Medical Center, A.J. 
      Ernststraat 1187, Amsterdam 1081 HL, The Netherlands.
FAU - Scott, Rodney J
AU  - Scott RJ
AD  - School of Biomedical Sciences and Pharmacy, University of Newcastle, Hunter
      Medical Research Institute, John Hunter Hospital, Locked Bag 1, HRMC, New South
      Wales 2310, Australia.
FAU - Katz, Ronit
AU  - Katz R
AD  - Kidney Research Institute, University of Washington, Box 359606, 325 9th Avenue, 
      Seattle, Washington 98104, USA.
FAU - Sedaghat, Sanaz
AU  - Sedaghat S
AD  - Department of Epidemiology, Erasmus University Medical Center, PO Box 2040,
      Rotterdam 3000 CA, The Netherlands.
FAU - Wild, Sarah H
AU  - Wild SH
AD  - Centre for Population Health Sciences, University of Edinburgh, Teviot Place,
      Edinburgh, EH8 9AG Scotland, UK.
FAU - Kardia, Sharon L R
AU  - Kardia SL
AD  - Department of Epidemiology, School of Public Health, University of Michigan, 1415
      Washington Heights, Ann Arbor, Michigan 48109-2029, USA.
FAU - Ulivi, Sheila
AU  - Ulivi S
AD  - Institute for Maternal and Child Health-IRCCS "Burlo Garofolo", Via dell'Istria
      65, Trieste 34137, Italy.
FAU - Hwang, Shih-Jen
AU  - Hwang SJ
AD  - NHLBI's Framingham Heart Study and the Center for Population Studies, 73 Mt Wayte
      Avenue, Suite 2, Framingham, Massachusetts 01702, USA.
FAU - Enroth, Stefan
AU  - Enroth S
AUID- ORCID: http://orcid.org/0000-0002-5056-9137
AD  - Uppsala University, Department of Immunology, Genetics and Pathology, Biomedical 
      Center, SciLifeLab, Uppsala University, Uppsala SE- 75108, Sweden.
FAU - Kloiber, Stefan
AU  - Kloiber S
AD  - Max Planck Institute of Psychiatry, Kraepelinstrasse 2-10, Munich 80804, Germany.
FAU - Trompet, Stella
AU  - Trompet S
AD  - Department of Cardiology, Leiden University Medical Center, PO Box 9600, Leiden
      2300 RC, The Netherlands.
FAU - Stengel, Benedicte
AU  - Stengel B
AD  - Inserm UMRS 1018, CESP Team 10, Universite Paris-Sud, 16 avenue Paul Vaillant
      Couturier, Villejuif 94807, France.
FAU - Hancock, Stephen J
AU  - Hancock SJ
AD  - Centre for Clinical Epidemiology and Biostatistics, School of Medicine and Public
      Health, University of Newcastle, HMRI Building1, Kookaburra Circuit, New Lambton 
      New South Wales 2305, Australia.
AD  - Clinical Research Design, Information Technology and Statistical Support, Hunter 
      Medical Research Institute, Newcastle, 1 Kookaburra Circuit, New Lambton Heights,
      New South Wales 2305, Australia.
FAU - Turner, Stephen T
AU  - Turner ST
AD  - Department of Internal Medicine, Division of Nephrology and Hypertension, Mayo
      Clinic, 200 First Street SW, Rochester, Minnesota 55905, USA.
FAU - Rosas, Sylvia E
AU  - Rosas SE
AD  - Renal Electrolyte and Hypertension Division, Perelman School of Medicine,
      University of Pennsylvania, 415 Curie Boulevard, 405B Clinical Research Building,
      Philadelphia, Pennsylvania 19104-4539, USA.
FAU - Stracke, Sylvia
AU  - Stracke S
AD  - INSERM U744, Institut Pasteur de Lille, 1 rue du Pr, Calmette, Lille Cedex 59019,
      France.
AD  - Clinic for Internal Medicine A, University of Greifswald,
      Friedrich-Loeffler-Strasse 23a, Greifswald 17475, Germany.
FAU - Harris, Tamara B
AU  - Harris TB
AD  - Intramural Research Program, Laboratory of Epidemiology, Demography, and
      Biometry, National Institute on Aging, Gateway Building, 3C309, 7201 Winsconsin
      Avenue, Bethesda, Maryland 20892-9205, USA.
FAU - Zeller, Tanja
AU  - Zeller T
AD  - University Heart Center Hamburg, Clinic for general and interventional
      cardiology, Martinistrasse 52, Hamburg 20246, Germany.
AD  - German Center for Cardiovascular Research (DZHK), Partner Site
      Hamburg/Lubeck/Kiel, Martinistrasse 52, Hamburg 20246, Germany.
FAU - Zemunik, Tatijana
AU  - Zemunik T
AD  - Croatian Centre for Global Health, University of Split Medical School, Soltanska 
      2, Split 21000, Croatia.
FAU - Lehtimaki, Terho
AU  - Lehtimaki T
AD  - Department of Clinical Chemistry, Fimlab Laboratories, University of Tampere,
      School of Medicine, Tampere 33520, Finland.
FAU - Illig, Thomas
AU  - Illig T
AD  - Institute of Epidemiology II, Helmholtz Zentrum Munchen, German Research Center
      for Environmental Health, 85764 Neuherberg, Germany.
FAU - Aspelund, Thor
AU  - Aspelund T
AD  - Icelandic Heart Association, Research Institute, Holtasmari 1, Kopavogur 201,
      Iceland.
AD  - University of Iceland, Saemundargotu 2, Reykjavik 101, Iceland.
FAU - Nikopensius, Tiit
AU  - Nikopensius T
AD  - Estonian Genome Center of University of Tartu (EGCUT), Riia 23B, Tartu 51010,
      Estonia.
AD  - Institute of Molecular and Cell Biology, University of Tartu and Estonian
      Biocenter, Riia 23, Tartu 51010, Estonia.
FAU - Esko, Tonu
AU  - Esko T
AD  - Division of Endocrinology and Center for Basic and Translational Obesity
      Research, Boston Children's Hospital, 300 Longwood Avenue, Boston, Massachusetts 
      02115, USA.
AD  - Estonian Genome Center of University of Tartu (EGCUT), Riia 23B, Tartu 51010,
      Estonia.
AD  - Institute of Molecular and Cell Biology, University of Tartu and Estonian
      Biocenter, Riia 23, Tartu 51010, Estonia.
FAU - Tanaka, Toshiko
AU  - Tanaka T
AD  - Clinical Research Branch, National Institute on Aging, 251 Bayview Blvd,
      Baltimore, Maryland 21250, USA.
FAU - Gyllensten, Ulf
AU  - Gyllensten U
AD  - Uppsala University, Department of Immunology, Genetics and Pathology, Biomedical 
      Center, SciLifeLab, Uppsala University, Uppsala SE- 75108, Sweden.
FAU - Volker, Uwe
AU  - Volker U
AD  - Interfaculty Institute for Genetics and Functional Genomics,
      Ernst-Moritz-Arndt-University Greifswald, Friedrich-Loeffler-Strasse 15a,
      Greifswald 17487, Germany.
AD  - German Center for Cardiovascular Research (DZHK), Partner site Greifswald,
      Ferdinand-Sauerbruch-Strasse, Greifswald 17475, Germany.
FAU - Emilsson, Valur
AU  - Emilsson V
AD  - Icelandic Heart Association, Research Institute, Holtasmari 1, Kopavogur 201,
      Iceland.
AD  - Faculty of Pharmaceutical Sciences, University of Iceland, Saemundargata 2,
      Reykjavik 101, Iceland.
FAU - Vitart, Veronique
AU  - Vitart V
AD  - MRC Human Genetics Unit, Institute of Genetics and Molecular Medicine, University
      of Edinburgh, Crewe Road, Edinburgh EH4 2XU, UK.
FAU - Aalto, Ville
AU  - Aalto V
AD  - Department of Clinical Physiology, Turku University Hospital, Research Centre of 
      Applied and Preventive Cardiovascular Medicine, University of Turku, PO Box 52,
      Turku 20521, Finland.
FAU - Gudnason, Vilmundur
AU  - Gudnason V
AD  - Icelandic Heart Association, Research Institute, Holtasmari 1, Kopavogur 201,
      Iceland.
AD  - University of Iceland, Saemundargotu 2, Reykjavik 101, Iceland.
FAU - Chouraki, Vincent
AU  - Chouraki V
AD  - INSERM U744, Institut Pasteur de Lille, 1 rue du Pr, Calmette, Lille Cedex 59019,
      France.
FAU - Chen, Wei-Min
AU  - Chen WM
AD  - Center for Public Health Genomics, Department of Medicine (Cardiovascular
      Medicine), University of Virginia, PO Box 800717, Charlottesville, Virginia
      22908, USA.
FAU - Igl, Wilmar
AU  - Igl W
AD  - Uppsala University, Department of Immunology, Genetics and Pathology, Biomedical 
      Center, SciLifeLab, Uppsala University, Uppsala SE- 75108, Sweden.
FAU - Marz, Winfried
AU  - Marz W
AD  - Synlab Academy, Synlab Services GmbH, Oberer Eselsberg 45, Ulm 89081, Germany.
FAU - Koenig, Wolfgang
AU  - Koenig W
AD  - Department of Internal Medicine II-Cardiology, University of Ulm Medical Centre, 
      Albert-Einstein-Allee 23, Ulm 89081, Germany.
FAU - Lieb, Wolfgang
AU  - Lieb W
AD  - Institute of Epidemiology and Biobank popgen, Christian-Albrechts University,
      Niemannsweg 11, Kiel 24105, Germany.
FAU - Loos, Ruth J F
AU  - Loos RJ
AD  - The Charles Bronfman Institute for Personalized Medicine, Icahn School of
      Medicine at Mount Sinai, New York, New York 10029, USA.
AD  - The Mindich Child Health and Development Institute, Ichan School of Medicine at
      Mount Sinai, New York, New York 10029, USA.
FAU - Liu, Yongmei
AU  - Liu Y
AD  - Internal Medicine Department, Wake Forest School of Medicine, Medical Center
      Boulevard, Winston-Salem, North Carolina 27157-1053, USA.
FAU - Snieder, Harold
AU  - Snieder H
AD  - Unit of Genetic Epidemiology and Bioinformatics, Department of Epidemiology,
      University Medical Center Groningen, PO Box 30001, Groningen 9700 RB, The
      Netherlands.
FAU - Pramstaller, Peter P
AU  - Pramstaller PP
AD  - Center for Biomedicine, European Academy of Bozen/Bolzano (EURAC), affiliated to 
      the University of Lubeck, Via Galvani 31, Bolzano 39100, Italy.
AD  - Department of Neurology, General Central Hospital, Via Lorenz Bohler 5, Bolzano
      39100, Italy.
AD  - Department of Neurology, University of Lubeck, Ratzeburger Allee 160, Lubeck
      23538, Germany.
FAU - Parsa, Afshin
AU  - Parsa A
AD  - University of Maryland Medical School, Division of Nephrology, 685 W. Baltimore
      Street, MSTF 314, Baltimore, Maryland 21201, USA.
FAU - O'Connell, Jeffrey R
AU  - O'Connell JR
AD  - Department of Medicine, University of Maryland School of Medicine, 685 West
      Baltimore Street, Baltimore, Maryland 21201, USA.
FAU - Susztak, Katalin
AU  - Susztak K
AD  - Renal Electrolyte and Hypertension Division, Perelman School of Medicine,
      University of Pennsylvania, 415 Curie Boulevard, 405B Clinical Research Building,
      Philadelphia, Pennsylvania 19104-4539, USA.
FAU - Hamet, Pavel
AU  - Hamet P
AD  - CRCHUM, University of Montreal, CHUM Research Center, Technopole Angus, 900
      Saint-Denis, Montreal, Quebec, Canada H2X 0A9.
FAU - Tremblay, Johanne
AU  - Tremblay J
AD  - CRCHUM, University of Montreal, CHUM Research Center, Technopole Angus, 900
      Saint-Denis, Montreal, Quebec, Canada H2X 0A9.
FAU - de Boer, Ian H
AU  - de Boer IH
AD  - Kidney Research Institute, University of Washington, Box 359606, 325 9th Avenue, 
      Seattle, Washington 98104, USA.
FAU - Boger, Carsten A
AU  - Boger CA
AD  - Department of Nephrology, University Hospital Regensburg,
      Franz-Josef-Strauss-Allee 11, Regensburg 93053, Germany.
FAU - Goessling, Wolfram
AU  - Goessling W
AUID- ORCID: http://orcid.org/0000-0001-9972-1569
AD  - Division of Genetics, Department of Medicine, Brigham and Women's Hospital,
      Harvard Medical School, New Research Building77 Avenue Louis Pasteur, Room 458,
      Boston, Massachusetts 02115, USA.
FAU - Chasman, Daniel I
AU  - Chasman DI
AD  - Preventive Medicine, Brigham and Women's Hospital, 900 Commonwealth Avenue East, 
      Boston, Massachusetts 02215, USA.
AD  - Harvard Medical School, 900 Commonwealth Avenue East, Boston, Massachusetts
      02115, USA.
FAU - Kottgen, Anna
AU  - Kottgen A
AD  - Department of Epidemiology, Johns Hopkins Bloomberg School of Public Health, 615 
      North Wolfe Street, Baltimore, Maryland 21205, USA.
AD  - Department of Internal Medicine IV, University Hospital Freiburg, Berliner Allee 
      29, Freiburg 79110, Germany.
FAU - Kao, W H Linda
AU  - Kao WH
AD  - Department of Epidemiology, Johns Hopkins Bloomberg School of Public Health, 615 
      North Wolfe Street, Baltimore, Maryland 21205, USA.
AD  - Welch Center for Prevention, Epidemiology and Clinical Research, 2024 East
      Monument St, Suite 2-600, Baltimore, Maryland 21287, USA.
FAU - Fox, Caroline S
AU  - Fox CS
AD  - NHLBI's Framingham Heart Study and the Center for Population Studies, 73 Mt Wayte
      Avenue, Suite 2, Framingham, Massachusetts 01702, USA.
AD  - Division of Endocrinology, Brigham and Women s Hospital, Harvard Medical School, 
      221 Longwood Avenue, Boston, Massachusetts 02115, USA.
LA  - eng
GR  - HHSN268201100009C/HL/NHLBI NIH HHS/United States
GR  - K12 RR023250/RR/NCRR NIH HHS/United States
GR  - P30 DK072488/DK/NIDDK NIH HHS/United States
GR  - R01 AG018728/AG/NIA NIH HHS/United States
GR  - R01 AG033193/AG/NIA NIH HHS/United States
GR  - R01 DK058845/DK/NIDDK NIH HHS/United States
GR  - R01 DK066574/DK/NIDDK NIH HHS/United States
GR  - R01 DK075787/DK/NIDDK NIH HHS/United States
GR  - R01 DK084350/DK/NIDDK NIH HHS/United States
GR  - R01 DK089256/DK/NIDDK NIH HHS/United States
GR  - R01 HL087641/HL/NHLBI NIH HHS/United States
GR  - R01 HL087660/HL/NHLBI NIH HHS/United States
GR  - R01 HL088119/HL/NHLBI NIH HHS/United States
GR  - R01 HL117078/HL/NHLBI NIH HHS/United States
GR  - R01DK090311/DK/NIDDK NIH HHS/United States
GR  - R24OD017870/OD/NIH HHS/United States
GR  - T32 HL007024/HL/NHLBI NIH HHS/United States
GR  - U01 GM074518/GM/NIGMS NIH HHS/United States
GR  - U01 HG004399/HG/NHGRI NIH HHS/United States
GR  - U01 HG004402/HG/NHGRI NIH HHS/United States
GR  - U01 HL072515/HL/NHLBI NIH HHS/United States
GR  - U01 HL084756/HL/NHLBI NIH HHS/United States
GR  - Z01 HG200362-01/Intramural NIH HHS/United States
PT  - Journal Article
PT  - Meta-Analysis
PT  - Research Support, N.I.H., Extramural
DEP - 20160121
PL  - England
TA  - Nat Commun
JT  - Nature communications
JID - 101528555
SB  - IM
CIN - Nat Rev Nephrol. 2016 Apr;12(4):196. PMID: 26853277
MH  - Gene Expression Regulation
MH  - *Genetic Predisposition to Disease
MH  - Genome-Wide Association Study
MH  - Genotype
MH  - Humans
MH  - Renal Insufficiency, Chronic/*genetics
PMC - PMC4735748
MID - NIHMS733914
OID - NLM: NIHMS733914
OID - NLM: PMC4735748
IR  - Abecasis GR
FIR - Abecasis, Goncalo R
IR  - Adair LS
FIR - Adair, Linda S
IR  - Alexander M
FIR - Alexander, Myriam
IR  - Altshuler D
FIR - Altshuler, David
IR  - Amin N
FIR - Amin, Najaf
IR  - Arking DE
FIR - Arking, Dan E
IR  - Arora P
FIR - Arora, Pankaj
IR  - Aulchenko Y
FIR - Aulchenko, Yurii
IR  - Bakker SJ
FIR - Bakker, Stephan J L
IR  - Bandinelli S
FIR - Bandinelli, Stefania
IR  - Barroso I
FIR - Barroso, Ines
IR  - Beckmann JS
FIR - Beckmann, Jacques S
IR  - Beilby JP
FIR - Beilby, John P
IR  - Bergman RN
FIR - Bergman, Richard N
IR  - Bergmann S
FIR - Bergmann, Sven
IR  - Bis JC
FIR - Bis, Joshua C
IR  - Boehnke M
FIR - Boehnke, Michael
IR  - Bonnycastle LL
FIR - Bonnycastle, Lori L
IR  - Bornstein SR
FIR - Bornstein, Stefan R
IR  - Bots ML
FIR - Bots, Michiel L
IR  - Bragg-Gresham JL
FIR - Bragg-Gresham, Jennifer L
IR  - Brand SM
FIR - Brand, Stefan-Martin
IR  - Brand E
FIR - Brand, Eva
IR  - Braund PS
FIR - Braund, Peter S
IR  - Brown MJ
FIR - Brown, Morris J
IR  - Burton PR
FIR - Burton, Paul R
IR  - Casas JP
FIR - Casas, Juan P
IR  - Caulfield MJ
FIR - Caulfield, Mark J
IR  - Chakravarti A
FIR - Chakravarti, Aravinda
IR  - Chambers JC
FIR - Chambers, John C
IR  - Chandak GR
FIR - Chandak, Giriraj R
IR  - Chang YP
FIR - Chang, Yen-Pei C
IR  - Charchar FJ
FIR - Charchar, Fadi J
IR  - Chaturvedi N
FIR - Chaturvedi, Nish
IR  - Shin Cho Y
FIR - Shin Cho, Yoon
IR  - Clarke R
FIR - Clarke, Robert
IR  - Collins FS
FIR - Collins, Francis S
IR  - Collins R
FIR - Collins, Rory
IR  - Connell JM
FIR - Connell, John M
IR  - Cooper JA
FIR - Cooper, Jackie A
IR  - Cooper MN
FIR - Cooper, Matthew N
IR  - Cooper RS
FIR - Cooper, Richard S
IR  - Corsi AM
FIR - Corsi, Anna Maria
IR  - Dorr M
FIR - Dorr, Marcus
IR  - Dahgam S
FIR - Dahgam, Santosh
IR  - Danesh J
FIR - Danesh, John
IR  - Davey Smith G
FIR - Davey Smith, George
IR  - Day IN
FIR - Day, Ian N M
IR  - Deloukas P
FIR - Deloukas, Panos
IR  - Denniff M
FIR - Denniff, Matthew
IR  - Dominiczak AF
FIR - Dominiczak, Anna F
IR  - Dong Y
FIR - Dong, Yanbin
IR  - Doumatey A
FIR - Doumatey, Ayo
IR  - Elliott P
FIR - Elliott, Paul
IR  - Elosua R
FIR - Elosua, Roberto
IR  - Erdmann J
FIR - Erdmann, Jeanette
IR  - Eyheramendy S
FIR - Eyheramendy, Susana
IR  - Farrall M
FIR - Farrall, Martin
IR  - Fava C
FIR - Fava, Cristiano
IR  - Forrester T
FIR - Forrester, Terrence
IR  - Fowkes FG
FIR - Fowkes, F Gerald R
IR  - Fox ER
FIR - Fox, Ervin R
IR  - Frayling TM
FIR - Frayling, Timothy M
IR  - Galan P
FIR - Galan, Pilar
IR  - Ganesh SK
FIR - Ganesh, Santhi K
IR  - Garcia M
FIR - Garcia, Melissa
IR  - Gaunt TR
FIR - Gaunt, Tom R
IR  - Glazer NL
FIR - Glazer, Nicole L
IR  - Go MJ
FIR - Go, Min Jin
IR  - Goel A
FIR - Goel, Anuj
IR  - Grassler J
FIR - Grassler, Jurgen
IR  - Grobbee DE
FIR - Grobbee, Diederick E
IR  - Groop L
FIR - Groop, Leif
IR  - Guarrera S
FIR - Guarrera, Simonetta
IR  - Guo X
FIR - Guo, Xiuqing
IR  - Hadley D
FIR - Hadley, David
IR  - Hamsten A
FIR - Hamsten, Anders
IR  - Han BG
FIR - Han, Bok-Ghee
IR  - Hardy R
FIR - Hardy, Rebecca
IR  - Hartikainen AL
FIR - Hartikainen, Anna-Liisa
IR  - Heath S
FIR - Heath, Simon
IR  - Heckbert SR
FIR - Heckbert, Susan R
IR  - Hedblad B
FIR - Hedblad, Bo
IR  - Hercberg S
FIR - Hercberg, Serge
IR  - Hernandez D
FIR - Hernandez, Dena
IR  - Hicks AA
FIR - Hicks, Andrew A
IR  - Hilton G
FIR - Hilton, Gina
IR  - Hingorani AD
FIR - Hingorani, Aroon D
IR  - Bolton JA
FIR - Bolton, Judith A Hoffman
IR  - Hopewell JC
FIR - Hopewell, Jemma C
IR  - Howard P
FIR - Howard, Philip
IR  - Humphries SE
FIR - Humphries, Steve E
IR  - Hunt SC
FIR - Hunt, Steven C
IR  - Hveem K
FIR - Hveem, Kristian
IR  - Ikram MA
FIR - Ikram, M Arfan
IR  - Islam M
FIR - Islam, Muhammad
IR  - Iwai N
FIR - Iwai, Naoharu
IR  - Jarvelin MR
FIR - Jarvelin, Marjo-Riitta
IR  - Jackson AU
FIR - Jackson, Anne U
IR  - Jafar TH
FIR - Jafar, Tazeen H
IR  - Janipalli CS
FIR - Janipalli, Charles S
IR  - Johnson T
FIR - Johnson, Toby
IR  - Kathiresan S
FIR - Kathiresan, Sekar
IR  - Khaw KT
FIR - Khaw, Kay-Tee
IR  - Kim HL
FIR - Kim, Hyung-Lae
IR  - Kinra S
FIR - Kinra, Sanjay
IR  - Kita Y
FIR - Kita, Yoshikuni
IR  - Kivimaki M
FIR - Kivimaki, Mika
IR  - Kooner JS
FIR - Kooner, Jaspal S
IR  - Kumar MJ
FIR - Kumar, M J Kranthi
IR  - Kuh D
FIR - Kuh, Diana
IR  - Kulkarni SR
FIR - Kulkarni, Smita R
IR  - Kumari M
FIR - Kumari, Meena
IR  - Kuusisto J
FIR - Kuusisto, Johanna
IR  - Kuznetsova T
FIR - Kuznetsova, Tatiana
IR  - Laakso M
FIR - Laakso, Markku
IR  - Laan M
FIR - Laan, Maris
IR  - Laitinen J
FIR - Laitinen, Jaana
IR  - Lakatta EG
FIR - Lakatta, Edward G
IR  - Langefeld CD
FIR - Langefeld, Carl D
IR  - Larson MG
FIR - Larson, Martin G
IR  - Lathrop M
FIR - Lathrop, Mark
IR  - Lawlor DA
FIR - Lawlor, Debbie A
IR  - Lawrence RW
FIR - Lawrence, Robert W
IR  - Lee JY
FIR - Lee, Jong-Young
IR  - Lee NR
FIR - Lee, Nanette R
IR  - Levy D
FIR - Levy, Daniel
IR  - Li Y
FIR - Li, Yali
IR  - Longstreth WT
FIR - Longstreth, Will T
IR  - Luan J
FIR - Luan, Jian'an
IR  - Lucas G
FIR - Lucas, Gavin
IR  - Ludwig B
FIR - Ludwig, Barbara
IR  - Mangino M
FIR - Mangino, Massimo
IR  - Mani KR
FIR - Mani, K Radha
IR  - Marmot MG
FIR - Marmot, Michael G
IR  - Mattace-Raso FU
FIR - Mattace-Raso, Francesco U S
IR  - Matullo G
FIR - Matullo, Giuseppe
IR  - McArdle WL
FIR - McArdle, Wendy L
IR  - McKenzie CA
FIR - McKenzie, Colin A
IR  - Meitinger T
FIR - Meitinger, Thomas
IR  - Melander O
FIR - Melander, Olle
IR  - Meneton P
FIR - Meneton, Pierre
IR  - Meschia JF
FIR - Meschia, James F
IR  - Miki T
FIR - Miki, Tetsuro
IR  - Milaneschi Y
FIR - Milaneschi, Yuri
IR  - Mohlke KL
FIR - Mohlke, Karen L
IR  - Mooser V
FIR - Mooser, Vincent
IR  - Morken MA
FIR - Morken, Mario A
IR  - Morris RW
FIR - Morris, Richard W
IR  - Mosley TH
FIR - Mosley, Thomas H
IR  - Najjar S
FIR - Najjar, Samer
IR  - Narisu N
FIR - Narisu, Narisu
IR  - Newton-Cheh C
FIR - Newton-Cheh, Christopher
IR  - Nguyen KD
FIR - Nguyen, Khanh-Dung Hoang
IR  - Nilsson P
FIR - Nilsson, Peter
IR  - Nyberg F
FIR - Nyberg, Fredrik
IR  - O'Donnell CJ
FIR - O'Donnell, Christopher J
IR  - Ogihara T
FIR - Ogihara, Toshio
IR  - Ohkubo T
FIR - Ohkubo, Takayoshi
IR  - Okamura T
FIR - Okamura, Tomonori
IR  - Ong RT
FIR - Ong, Rick Twee-Hee
IR  - Ongen H
FIR - Ongen, Halit
IR  - Onland-Moret NC
FIR - Onland-Moret, N Charlotte
IR  - O'Reilly PF
FIR - O'Reilly, Paul F
IR  - Org E
FIR - Org, Elin
IR  - Orru M
FIR - Orru, Marco
IR  - Palmas W
FIR - Palmas, Walter
IR  - Palmen J
FIR - Palmen, Jutta
IR  - Palmer LJ
FIR - Palmer, Lyle J
IR  - Palmer ND
FIR - Palmer, Nicholette D
IR  - Parker AN
FIR - Parker, Alex N
IR  - Peden JF
FIR - Peden, John F
IR  - Peltonen L
FIR - Peltonen, Leena
IR  - Perola M
FIR - Perola, Markus
IR  - Pihur V
FIR - Pihur, Vasyl
IR  - Platou CG
FIR - Platou, Carl G P
IR  - Plump A
FIR - Plump, Andrew
IR  - Prabhakaran D
FIR - Prabhakaran, Dorairajan
IR  - Psaty BM
FIR - Psaty, Bruce M
IR  - Raffel LJ
FIR - Raffel, Leslie J
IR  - Rao DC
FIR - Rao, Dabeeru C
IR  - Rasheed A
FIR - Rasheed, Asif
IR  - Ricceri F
FIR - Ricceri, Fulvio
IR  - Rice KM
FIR - Rice, Kenneth M
IR  - Rosengren A
FIR - Rosengren, Annika
IR  - Rotter JI
FIR - Rotter, Jerome I
IR  - Rudock ME
FIR - Rudock, Megan E
IR  - Sober S
FIR - Sober, Siim
IR  - Salako T
FIR - Salako, Tunde
IR  - Saleheen D
FIR - Saleheen, Danish
IR  - Salomaa V
FIR - Salomaa, Veikko
IR  - Samani NJ
FIR - Samani, Nilesh J
IR  - Schwartz SM
FIR - Schwartz, Steven M
IR  - Schwarz PE
FIR - Schwarz, Peter E H
IR  - Scott LJ
FIR - Scott, Laura J
IR  - Scott J
FIR - Scott, James
IR  - Scuteri A
FIR - Scuteri, Angelo
IR  - Sehmi JS
FIR - Sehmi, Joban S
IR  - Seielstad M
FIR - Seielstad, Mark
IR  - Seshadri S
FIR - Seshadri, Sudha
IR  - Sharma P
FIR - Sharma, Pankaj
IR  - Shaw-Hawkins S
FIR - Shaw-Hawkins, Sue
IR  - Shi G
FIR - Shi, Gang
IR  - Shrine NR
FIR - Shrine, Nick R G
IR  - Sijbrands EJ
FIR - Sijbrands, Eric J G
IR  - Sim X
FIR - Sim, Xueling
IR  - Singleton A
FIR - Singleton, Andrew
IR  - Sjogren M
FIR - Sjogren, Marketa
IR  - Smith NL
FIR - Smith, Nicholas L
IR  - Soler Artigas M
FIR - Soler Artigas, Maria
IR  - Spector TD
FIR - Spector, Tim D
IR  - Staessen JA
FIR - Staessen, Jan A
IR  - Stancakova A
FIR - Stancakova, Alena
IR  - Steinle NI
FIR - Steinle, Nanette I
IR  - Strachan DP
FIR - Strachan, David P
IR  - Stringham HM
FIR - Stringham, Heather M
IR  - Sun YV
FIR - Sun, Yan V
IR  - Swift AJ
FIR - Swift, Amy J
IR  - Tabara Y
FIR - Tabara, Yasuharu
IR  - Tai ES
FIR - Tai, E-Shyong
IR  - Talmud PJ
FIR - Talmud, Philippa J
IR  - Taylor A
FIR - Taylor, Andrew
IR  - Terzic J
FIR - Terzic, Janos
IR  - Thelle DS
FIR - Thelle, Dag S
IR  - Tobin MD
FIR - Tobin, Martin D
IR  - Tomaszewski M
FIR - Tomaszewski, Maciej
IR  - Tripathy V
FIR - Tripathy, Vikal
IR  - Tuomilehto J
FIR - Tuomilehto, Jaakko
IR  - Tzoulaki I
FIR - Tzoulaki, Ioanna
IR  - Uda M
FIR - Uda, Manuela
IR  - Ueshima H
FIR - Ueshima, Hirotsugu
IR  - Uiterwaal CS
FIR - Uiterwaal, Cuno S P M
IR  - Umemura S
FIR - Umemura, Satoshi
IR  - van der Harst P
FIR - van der Harst, Pim
IR  - van der Schouw YT
FIR - van der Schouw, Yvonne T
IR  - van Gilst WH
FIR - van Gilst, Wiek H
IR  - Vartiainen E
FIR - Vartiainen, Erkki
IR  - Vasan RS
FIR - Vasan, Ramachandran S
IR  - Veldre G
FIR - Veldre, Gudrun
IR  - Verwoert GC
FIR - Verwoert, Germaine C
IR  - Viigimaa M
FIR - Viigimaa, Margus
IR  - Vinay DG
FIR - Vinay, D G
IR  - Vineis P
FIR - Vineis, Paolo
IR  - Voight BF
FIR - Voight, Benjamin F
IR  - Vollenweider P
FIR - Vollenweider, Peter
IR  - Wagenknecht LE
FIR - Wagenknecht, Lynne E
IR  - Wain LV
FIR - Wain, Louise V
IR  - Wang X
FIR - Wang, Xiaoling
IR  - Wang TJ
FIR - Wang, Thomas J
IR  - Wareham NJ
FIR - Wareham, Nicholas J
IR  - Watkins H
FIR - Watkins, Hugh
IR  - Weder AB
FIR - Weder, Alan B
IR  - Whincup PH
FIR - Whincup, Peter H
IR  - Wiggins KL
FIR - Wiggins, Kerri L
IR  - Witteman JC
FIR - Witteman, Jacqueline C M
IR  - Wong A
FIR - Wong, Andrew
IR  - Wu Y
FIR - Wu, Ying
IR  - Yajnik CS
FIR - Yajnik, Chittaranjan S
IR  - Yao J
FIR - Yao, Jie
IR  - Young JH
FIR - Young, J H
IR  - Zelenika D
FIR - Zelenika, Diana
IR  - Zhai G
FIR - Zhai, Guangju
IR  - Zhang W
FIR - Zhang, Weihua
IR  - Zhang F
FIR - Zhang, Feng
IR  - Zhao JH
FIR - Zhao, Jing Hua
IR  - Zhu H
FIR - Zhu, Haidong
IR  - Zhu X
FIR - Zhu, Xiaofeng
IR  - Zitting P
FIR - Zitting, Paavo
IR  - Zukowska-Szczechowska E
FIR - Zukowska-Szczechowska, Ewa
IR  - Okada Y
FIR - Okada, Yukinori
IR  - Wu JY
FIR - Wu, Jer-Yuarn
IR  - Gu D
FIR - Gu, Dongfeng
IR  - Takeuchi F
FIR - Takeuchi, Fumihiko
IR  - Takahashi A
FIR - Takahashi, Atsushi
IR  - Maeda S
FIR - Maeda, Shiro
IR  - Tsunoda T
FIR - Tsunoda, Tatsuhiko
IR  - Chen P
FIR - Chen, Peng
IR  - Lim SC
FIR - Lim, Su-Chi
IR  - Wong TY
FIR - Wong, Tien-Yin
IR  - Liu J
FIR - Liu, Jianjun
IR  - Young TL
FIR - Young, Terri L
IR  - Aung T
FIR - Aung, Tin
IR  - Teo YY
FIR - Teo, Yik-Ying
IR  - Kim YJ
FIR - Kim, Young Jin
IR  - Kang D
FIR - Kang, Daehee
IR  - Chen CH
FIR - Chen, Chien-Hsiun
IR  - Tsai FJ
FIR - Tsai, Fuu-Jen
IR  - Chang LC
FIR - Chang, Li-Ching
IR  - Fann SJ
FIR - Fann, S-J Cathy
IR  - Mei H
FIR - Mei, Hao
IR  - Hixson JE
FIR - Hixson, James E
IR  - Chen S
FIR - Chen, Shufeng
IR  - Katsuya T
FIR - Katsuya, Tomohiro
IR  - Isono M
FIR - Isono, Masato
IR  - Albrecht E
FIR - Albrecht, Eva
IR  - Yamamoto K
FIR - Yamamoto, Kazuhiko
IR  - Kubo M
FIR - Kubo, Michiaki
IR  - Nakamura Y
FIR - Nakamura, Yusuke
IR  - Kamatani N
FIR - Kamatani, Naoyuki
IR  - Kato N
FIR - Kato, Norihiro
IR  - He J
FIR - He, Jiang
IR  - Chen YT
FIR - Chen, Yuan-Tsong
IR  - Tanaka T
FIR - Tanaka, Toshihiro
IR  - Reilly MP
FIR - Reilly, Muredach P
IR  - Schunkert H
FIR - Schunkert, Heribert
IR  - Assimes TL
FIR - Assimes, Themistocles L
IR  - Hall A
FIR - Hall, Alistair
IR  - Hengstenberg C
FIR - Hengstenberg, Christian
IR  - Konig IR
FIR - Konig, Inke R
IR  - Laaksonen R
FIR - Laaksonen, Reijo
IR  - McPherson R
FIR - McPherson, Ruth
IR  - Thompson JR
FIR - Thompson, John R
IR  - Thorsteinsdottir U
FIR - Thorsteinsdottir, Unnur
IR  - Ziegler A
FIR - Ziegler, Andreas
IR  - Absher D
FIR - Absher, Devin
IR  - Chen L
FIR - Chen, Li
IR  - Cupples LA
FIR - Cupples, L Adrienne
IR  - Halperin E
FIR - Halperin, Eran
IR  - Li M
FIR - Li, Mingyao
IR  - Musunuru K
FIR - Musunuru, Kiran
IR  - Preuss M
FIR - Preuss, Michael
IR  - Schillert A
FIR - Schillert, Arne
IR  - Thorleifsson G
FIR - Thorleifsson, Gudmar
IR  - Wells GA
FIR - Wells, George A
IR  - Holm H
FIR - Holm, Hilma
IR  - Roberts R
FIR - Roberts, Robert
IR  - Stewart AF
FIR - Stewart, Alexandre F R
IR  - Fortmann S
FIR - Fortmann, Stephen
IR  - Go A
FIR - Go, Alan
IR  - Hlatky M
FIR - Hlatky, Mark
IR  - Iribarren C
FIR - Iribarren, Carlos
IR  - Knowles J
FIR - Knowles, Joshua
IR  - Myers R
FIR - Myers, Richard
IR  - Quertermous T
FIR - Quertermous, Thomas
IR  - Sidney S
FIR - Sidney, Steven
IR  - Risch N
FIR - Risch, Neil
IR  - Tang H
FIR - Tang, Hua
IR  - Blankenberg S
FIR - Blankenberg, Stefan
IR  - Schnabel R
FIR - Schnabel, Renate
IR  - Sinning C
FIR - Sinning, Christoph
IR  - Lackner KJ
FIR - Lackner, Karl J
IR  - Tiret L
FIR - Tiret, Laurence
IR  - Nicaud V
FIR - Nicaud, Viviane
IR  - Cambien F
FIR - Cambien, Francois
IR  - Bickel C
FIR - Bickel, Christoph
IR  - Rupprecht HJ
FIR - Rupprecht, Hans J
IR  - Perret C
FIR - Perret, Claire
IR  - Proust C
FIR - Proust, Carole
IR  - Munzel TF
FIR - Munzel, Thomas F
IR  - Barbalic M
FIR - Barbalic, Maja
IR  - Chen IY
FIR - Chen, Ida Yii-Der
IR  - Demissie-Banjaw S
FIR - Demissie-Banjaw, Serkalem
IR  - Folsom A
FIR - Folsom, Aaron
IR  - Lumley T
FIR - Lumley, Thomas
IR  - Marciante K
FIR - Marciante, Kristin
IR  - Taylor KD
FIR - Taylor, Kent D
IR  - Volcik K
FIR - Volcik, Kelly
IR  - Gretarsdottir S
FIR - Gretarsdottir, Solveig
IR  - Gulcher JR
FIR - Gulcher, Jeffrey R
IR  - Kong A
FIR - Kong, Augustine
IR  - Stefansson K
FIR - Stefansson, Kari
IR  - Thorgeirsson G
FIR - Thorgeirsson, Gudmundur
IR  - Andersen K
FIR - Andersen, Karl
IR  - Fischer M
FIR - Fischer, Marcus
IR  - Grosshennig A
FIR - Grosshennig, Anika
IR  - Linsel-Nitschke P
FIR - Linsel-Nitschke, Patrick
IR  - Stark K
FIR - Stark, Klaus
IR  - Schreiber S
FIR - Schreiber, Stefan
IR  - Aherrahrou Z
FIR - Aherrahrou, Zouhair
IR  - Bruse P
FIR - Bruse, Petra
IR  - Doering A
FIR - Doering, Angela
IR  - Klopp N
FIR - Klopp, Norman
IR  - Diemert P
FIR - Diemert, Patrick
IR  - Loley C
FIR - Loley, Christina
IR  - Medack A
FIR - Medack, Anja
IR  - Nahrstedt J
FIR - Nahrstedt, Janja
IR  - Peters A
FIR - Peters, Annette
IR  - Wagner AK
FIR - Wagner, Arnika K
IR  - Willenborg C
FIR - Willenborg, Christina
IR  - Bohm BO
FIR - Bohm, Bernhard O
IR  - Dobnig H
FIR - Dobnig, Harald
IR  - Grammer TB
FIR - Grammer, Tanja B
IR  - Hoffmann MM
FIR - Hoffmann, Michael M
IR  - Meinitzer A
FIR - Meinitzer, Andreas
IR  - Winkelmann BR
FIR - Winkelmann, Bernhard R
IR  - Pilz S
FIR - Pilz, Stefan
IR  - Renner W
FIR - Renner, Wilfried
IR  - Scharnagl H
FIR - Scharnagl, Hubert
IR  - Stojakovic T
FIR - Stojakovic, Tatjana
IR  - Tomaschitz A
FIR - Tomaschitz, Andreas
IR  - Winkler K
FIR - Winkler, Karl
IR  - Guiducci C
FIR - Guiducci, Candace
IR  - Burtt N
FIR - Burtt, Noel
IR  - Gabriel SB
FIR - Gabriel, Stacey B
IR  - Dandona S
FIR - Dandona, Sonny
IR  - Jarinova O
FIR - Jarinova, Olga
IR  - Qu L
FIR - Qu, Liming
IR  - Wilensky R
FIR - Wilensky, Robert
IR  - Matthai W
FIR - Matthai, William
IR  - Hakonarson HH
FIR - Hakonarson, Hakon H
IR  - Devaney J
FIR - Devaney, Joe
IR  - Burnett MS
FIR - Burnett, Mary Susan
IR  - Pichard AD
FIR - Pichard, Augusto D
IR  - Kent KM
FIR - Kent, Kenneth M
IR  - Satler L
FIR - Satler, Lowell
IR  - Lindsay JM
FIR - Lindsay, Joseph M
IR  - Waksman R
FIR - Waksman, Ron
IR  - Knouff CW
FIR - Knouff, Christopher W
IR  - Waterworth DM
FIR - Waterworth, Dawn M
IR  - Walker MC
FIR - Walker, Max C
IR  - Epstein SE
FIR - Epstein, Stephen E
IR  - Rader DJ
FIR - Rader, Daniel J
IR  - Nelson CP
FIR - Nelson, Christopher P
IR  - Wright BJ
FIR - Wright, Benjamin J
IR  - Balmforth AJ
FIR - Balmforth, Anthony J
IR  - Ball SG
FIR - Ball, Stephen G
IR  - Loehr LR
FIR - Loehr, Laura R
IR  - Rosamond WD
FIR - Rosamond, Wayne D
IR  - Benjamin E
FIR - Benjamin, Emelia
IR  - Haritunians T
FIR - Haritunians, Talin
IR  - Couper D
FIR - Couper, David
IR  - Murabito J
FIR - Murabito, Joanne
IR  - Wang YA
FIR - Wang, Ying A
IR  - Stricker BH
FIR - Stricker, Bruno H
IR  - Chang PP
FIR - Chang, Patricia P
IR  - Willerson JT
FIR - Willerson, James T
IR  - Felix SB
FIR - Felix, Stephan B
IR  - Watzinger N
FIR - Watzinger, Norbert
IR  - Aragam J
FIR - Aragam, Jayashri
IR  - Zweiker R
FIR - Zweiker, Robert
IR  - Lind L
FIR - Lind, Lars
IR  - Rodeheffer RJ
FIR - Rodeheffer, Richard J
IR  - Greiser KH
FIR - Greiser, Karin Halina
IR  - Deckers JW
FIR - Deckers, Jaap W
IR  - Stritzke J
FIR - Stritzke, Jan
IR  - Ingelsson E
FIR - Ingelsson, Erik
IR  - Kullo I
FIR - Kullo, Iftikhar
IR  - Haerting J
FIR - Haerting, Johannes
IR  - Reffelmann T
FIR - Reffelmann, Thorsten
IR  - Redfield MM
FIR - Redfield, Margaret M
IR  - Werdan K
FIR - Werdan, Karl
IR  - Mitchell GF
FIR - Mitchell, Gary F
IR  - Arnett DK
FIR - Arnett, Donna K
IR  - Gottdiener JS
FIR - Gottdiener, John S
IR  - Blettner M
FIR - Blettner, Maria
IR  - Friedrich N
FIR - Friedrich, Nele
EDAT- 2016/02/03 06:00
MHDA- 2016/06/18 06:00
CRDT- 2016/02/03 06:00
PHST- 2015/03/12 [received]
PHST- 2015/10/27 [accepted]
AID - ncomms10023 [pii]
AID - 10.1038/ncomms10023 [doi]
PST - epublish
SO  - Nat Commun. 2016 Jan 21;7:10023. doi: 10.1038/ncomms10023.

PMID- 26791057
OWN - NLM
STAT- MEDLINE
DA  - 20160121
DCOM- 20160523
IS  - 1558-3597 (Electronic)
IS  - 0735-1097 (Linking)
VI  - 67
IP  - 2
DP  - 2016 Jan 19
TI  - Sex Versus Gender-Related Characteristics: Which Predicts Outcome After Acute
      Coronary Syndrome in the Young?
PG  - 127-35
LID - 10.1016/j.jacc.2015.10.067 [doi]
LID - S0735-1097(15)07355-6 [pii]
AB  - BACKGROUND: "Gender" reflects social norms for women and men, whereas "sex"
      defines biological characteristics. Gender-related characteristics explain some
      differences in access to care for premature acute coronary syndrome (ACS);
      whether they are associated with cardiovascular outcomes is unknown. OBJECTIVES: 
      This study estimated associations between gender and sex with recurrent ACS and
      major adverse cardiac events (MACE) (e.g., ACS, cardiac mortality,
      revascularization) over 12 months in patients with ACS. METHODS: We studied 273
      women and 636 men age 18 to 55 years from GENESIS-PRAXY (GENdEr and Sex
      determInantS of cardiovascular disease: from bench to beyond-Premature Acute
      Coronary SYndrome), a prospective observational cohort study, who were
      hospitalized for ACS between January 2009 and April 2013. Gender-related
      characteristics (e.g., social roles) were assessed using a self-administered
      questionnaire, and a composite measure of gender was derived. Outcomes included
      recurrent ACS and MACE over 12 months. RESULTS: Feminine roles and personality
      traits were associated with higher rates of recurrent ACS and MACE compared with 
      masculine characteristics. This difference persisted for recurrent ACS, after
      multivariable adjustment (hazard ratio from score 0 to 100: 4.50; 95% confidence 
      interval: 1.05 to 19.27), and was a nonstatistically significant trend for MACE
      (hazard ratio: 1.54; 95% confidence interval: 0.90 to 2.66). A possible
      explanation is increased anxiety, the only condition that was more prevalent in
      patients with feminine characteristics and that rendered the association between 
      gender and recurrent ACS nonstatistically significant (hazard ratio: 3.56; 95%
      confidence interval: 0.81 to 15.61). Female sex was not associated with outcomes 
      post-ACS. CONCLUSIONS: Younger adults with ACS with feminine gender are at an
      increased risk of recurrent ACS over 12 months, independent of female sex.
CI  - Copyright (c) 2016 American College of Cardiology Foundation. Published by
      Elsevier Inc. All rights reserved.
FAU - Pelletier, Roxanne
AU  - Pelletier R
AD  - Divisions of General Internal Medicine and of Clinical Epidemiology, Department
      of Medicine, The Research Institute of the McGill University Health Centre,
      Montreal, Quebec, Canada.
FAU - Khan, Nadia A
AU  - Khan NA
AD  - Department of Medicine, Center for Health Evaluation and Outcomes Science,
      University of British Columbia, Vancouver, British Columbia, Canada.
FAU - Cox, Jafna
AU  - Cox J
AD  - Division of Cardiology, Queen Elizabeth II Health Sciences Centre, Halifax, Nova 
      Scotia, Canada.
FAU - Daskalopoulou, Stella S
AU  - Daskalopoulou SS
AD  - Division of Internal Medicine, Department of Medicine, McGill University Health
      Centre, Montreal, Quebec, Canada.
FAU - Eisenberg, Mark J
AU  - Eisenberg MJ
AD  - Divisions of Cardiology and Clinical Epidemiology, Department of Medicine, McGill
      University Health Centre, Montreal, Quebec, Canada.
FAU - Bacon, Simon L
AU  - Bacon SL
AD  - Department of Exercise Science, Concordia University, Montreal, Quebec, Canada.
FAU - Lavoie, Kim L
AU  - Lavoie KL
AD  - Department of Psychology, University of Quebec in Montreal, Montreal, Quebec,
      Canada.
FAU - Daskupta, Kaberi
AU  - Daskupta K
AD  - Division of Clinical Epidemiology, McGill University Health Centre, Montreal,
      Quebec, Canada.
FAU - Rabi, Doreen
AU  - Rabi D
AD  - Department of Community Health Sciences, Faculty of Medicine, University of
      Calgary, Calgary, Alberta, Canada.
FAU - Humphries, Karin H
AU  - Humphries KH
AD  - Division of Cardiology, University of British Columbia, Vancouver, British
      Columbia, Canada.
FAU - Norris, Colleen M
AU  - Norris CM
AD  - Faculty of Nursing, University of Alberta, Edmonton, Alberta, Canada.
FAU - Thanassoulis, George
AU  - Thanassoulis G
AD  - Division of Cardiology, Department of Medicine, McGill University Health Centre, 
      Montreal, Quebec, Canada.
FAU - Behlouli, Hassan
AU  - Behlouli H
AD  - Division of Clinical Epidemiology, McGill University Health Centre, Montreal,
      Quebec, Canada.
FAU - Pilote, Louise
AU  - Pilote L
AD  - Divisions of General Internal Medicine and of Clinical Epidemiology, Department
      of Medicine, The Research Institute of the McGill University Health Centre,
      Montreal, Quebec, Canada; Division of Internal Medicine, Department of Medicine, 
      McGill University Health Centre, Montreal, Quebec, Canada. Electronic address:
      louise.pilote@mcgill.ca.
CN  - GENESIS-PRAXY Investigators
LA  - eng
PT  - Journal Article
PT  - Research Support, Non-U.S. Gov't
PL  - United States
TA  - J Am Coll Cardiol
JT  - Journal of the American College of Cardiology
JID - 8301365
SB  - AIM
SB  - IM
CIN - J Am Coll Cardiol. 2016 Jan 19;67(2):136-8. PMID: 26791058
MH  - *Acute Coronary Syndrome/diagnosis/epidemiology/psychology/therapy
MH  - Adult
MH  - Attitude to Health
MH  - Canada/epidemiology
MH  - Cohort Studies
MH  - Female
MH  - Hospitalization/statistics & numerical data
MH  - Humans
MH  - Male
MH  - Middle Aged
MH  - Patient Outcome Assessment
MH  - Prognosis
MH  - Proportional Hazards Models
MH  - Prospective Studies
MH  - Risk Factors
MH  - Sex Factors
MH  - Socioeconomic Factors
MH  - Surveys and Questionnaires
OTO - NOTNLM
OT  - adverse cardiovascular outcomes
OT  - epidemiology
OT  - feminine gender roles and traits
OT  - premature acute coronary syndrome
OT  - stress
OT  - women
IR  - Pilote L
FIR - Pilote, Louise
IR  - Karp I
FIR - Karp, Igor
IR  - Bacon SL
FIR - Bacon, Simon L
IR  - Cox JL
FIR - Cox, Jafna L
IR  - Dasgupta K
FIR - Dasgupta, Kaberi
IR  - Daskalopoulou SS
FIR - Daskalopoulou, Stella S
IR  - Eisenberg MJ
FIR - Eisenberg, Mark J
IR  - Engert J
FIR - Engert, James
IR  - Ghali W
FIR - Ghali, William
IR  - Humphries K
FIR - Humphries, Karen
IR  - Khan N
FIR - Khan, Nadia
IR  - Lavoie KL
FIR - Lavoie, Kim L
IR  - Norris C
FIR - Norris, Colleen
IR  - Rabi D
FIR - Rabi, Doreen
IR  - So D
FIR - So, Derek
IR  - Stark KD
FIR - Stark, Ken D
IR  - Tagalakis V
FIR - Tagalakis, Vicky
IR  - Avgil M
FIR - Avgil, Meytal
IR  - Pelletier R
FIR - Pelletier, Roxanne
IR  - Thanassoulis G
FIR - Thanassoulis, George
IR  - Shimony A
FIR - Shimony, Avi
IR  - Ramanthan K
FIR - Ramanthan, Krishan
IR  - Kornder J
FIR - Kornder, Jan
IR  - Anderson T
FIR - Anderson, Todd
IR  - Rabi C
FIR - Rabi, Colleen
IR  - Norris C
FIR - Norris, Colleen
IR  - Graham M
FIR - Graham, Michelle
IR  - So D
FIR - So, Derek
IR  - Natarajan M
FIR - Natarajan, Madhu
IR  - Rokoss M
FIR - Rokoss, Mike
IR  - Turek M
FIR - Turek, Michele
IR  - Cheema A
FIR - Cheema, Asim
IR  - Lavi S
FIR - Lavi, Shahar
IR  - Roth S
FIR - Roth, Sherryn
IR  - Huynh T
FIR - Huynh, Thao
IR  - Nguyen V
FIR - Nguyen, Viviane
IR  - Eisenberg M
FIR - Eisenberg, Mark
IR  - Methot J
FIR - Methot, Julie
IR  - Montigny M
FIR - Montigny, Martine
IR  - Mansour S
FIR - Mansour, Samer
IR  - Lauzon C
FIR - Lauzon, Claude
IR  - Cieza T
FIR - Cieza, Tomas
IR  - Nguyen M
FIR - Nguyen, Michel
IR  - Grondin F
FIR - Grondin, Francois
IR  - Cox J
FIR - Cox, Jafna
IR  - Fong P
FIR - Fong, Peter
IR  - Menzies D
FIR - Menzies, Dhananjai
IR  - Rodondi N
FIR - Rodondi, Nicholas
EDAT- 2016/01/23 06:00
MHDA- 2016/05/24 06:00
CRDT- 2016/01/22 06:00
PHST- 2015/09/01 [received]
PHST- 2015/10/20 [accepted]
AID - S0735-1097(15)07355-6 [pii]
AID - 10.1016/j.jacc.2015.10.067 [doi]
PST - ppublish
SO  - J Am Coll Cardiol. 2016 Jan 19;67(2):127-35. doi: 10.1016/j.jacc.2015.10.067.

PMID- 26783454
OWN - NLM
STAT- PubMed-not-MEDLINE
DA  - 20160119
DCOM- 20160119
LR  - 20160122
IS  - 2090-0384 (Print)
VI  - 2015
DP  - 2015
TI  - Knowledge, Treatment, Control, and Risk Factors for Hypertension among Adults in 
      Southern Iran.
PG  - 897070
LID - 10.1155/2015/897070 [doi]
AB  - Hypertension is the first and the most common risk factor to diseases such as
      cardiovascular, stroke, and renal diseases. The aim of this study was to
      determine the factors relevant to hypertension knowledge, treatment, and control 
      in southern Iran. In this cross-sectional study, conducted in Kohgiluye
      Boyer-Ahmad province, south of Iran, a total of 1836 hypertension patients were
      randomly selected to participate voluntarily in the study. Hypertension treatment
      and its control were defined during study. In addition, knowledge about
      hypertension was measured by hypertension knowledge level scale (HK-LS).
      Treatment rates were 75.5 and 37.7 percent for female and male, respectively.
      Habitat, education, income, family history with hypertension, smoking, and time
      of diagnosis to the disease were found to be related to the treatment of the
      disease. Control rates were 30.7 and 31.4 for males and females, respectively.
      Habitat, education, and time of diagnosis to the disease were related to control.
      Over 50 percent of patients had average knowledge on hypertension. Considering
      the low rate of control and knowledge on hypertension among patients, health care
      providers should reinforce their services to improve appropriate knowledge level 
      among elders and, also, plan comprehensive programs to promote health in order to
      encourage patients change and reform their life style.
FAU - Zinat Motlagh, Sayed Fazel
AU  - Zinat Motlagh SF
AD  - Social Determinants of Health Research Center, Yasuj University of Medical
      Sciences, Yasuj, Iran.
FAU - Chaman, Reza
AU  - Chaman R
AD  - Department of Community Medicine, School of Medicine, Yasuj University of Medical
      Sciences, Yasuj, Iran.
FAU - Ghafari, Sayed Rashid
AU  - Ghafari SR
AD  - Social Determinants of Health Research Center, Yasuj University of Medical
      Sciences, Yasuj, Iran.
FAU - Parisay, Zafar
AU  - Parisay Z
AD  - Social Determinants of Health Research Center, Yasuj University of Medical
      Sciences, Yasuj, Iran.
FAU - Golabi, Mohamad Reza
AU  - Golabi MR
AD  - Social Determinants of Health Research Center, Yasuj University of Medical
      Sciences, Yasuj, Iran.
FAU - Eslami, Ahmad Ali
AU  - Eslami AA
AD  - Department of Health Education and Promotion, School of Health, Isfahan
      University of Medical Sciences, Isfahan, Iran.
FAU - Babouei, Amin
AU  - Babouei A
AD  - Social Determinants of Health Research Center, Yasuj University of Medical
      Sciences, Yasuj, Iran.
LA  - eng
PT  - Journal Article
DEP - 20151209
PL  - United States
TA  - Int J Hypertens
JT  - International journal of hypertension
JID - 101538881
PMC - PMC4689970
OID - NLM: PMC4689970
EDAT- 2016/01/20 06:00
MHDA- 2016/01/20 06:01
CRDT- 2016/01/20 06:00
PHST- 2015/07/16 [received]
PHST- 2015/10/22 [revised]
PHST- 2015/11/02 [accepted]
PHST- 2015/12/09 [epublish]
AID - 10.1155/2015/897070 [doi]
PST - ppublish
SO  - Int J Hypertens. 2015;2015:897070. doi: 10.1155/2015/897070. Epub 2015 Dec 9.

PMID- 26765290
OWN - NLM
STAT- In-Process
DA  - 20160321
IS  - 1751-553X (Electronic)
IS  - 1751-5521 (Linking)
VI  - 38
IP  - 2
DP  - 2016 Apr
TI  - Expression analysis of BECN1 in acute myeloid leukemia: association with distinct
      cytogenetic and molecular abnormalities.
PG  - 125-32
LID - 10.1111/ijlh.12454 [doi]
AB  - INTRODUCTION: In acute myeloid leukemia (AML), it has been shown that AML-derived
      cells often remain sensitive to autophagy-inducing stimuli, leading to the idea
      that harnessing the autophagy can be pertinent to AML cytotoxic therapy. Despite 
      this promising notion, to date, there is no comprehensive study addressing
      autophagy-related genes expression status in AML. As a critical mediator, BECN1
      influences the onset and advance of autophagy and several studies have pointed to
      the BECN1 recurrent allelic deletion and expression variation in a broad range of
      tumors. To explore this caveat, we chose this alteration-prone gene to
      investigate in our study. METHODS: We have analyzed the expression status of
      BECN1 in a series of 128 de novo AML patients using real-time quantitative
      polymerase chain reaction (qRT-PCR). RESULTS: In our favorable subgroup, BECN1
      expression did not alter (P = 0.301), but in intermediate and unfavorable
      patients, we have had BECN1 low expression compared to the normal controls (P =
      0.008 and P < 0.001, respectively). We found evidence for the association of
      reduced expression of BECN1 with FLT3-ITD mutation (19 of 27 patients), monosomal
      karyotype (all of 11 patients), higher age, and WBC count. CONCLUSION: Overall,
      remarkable association of reduced expression of BECN1 with FLT3-ITD mutation and 
      monosomal karyotype and their functional relationship is interesting which should
      be addressed and verified in future studies.
CI  - (c) 2016 John Wiley & Sons Ltd.
FAU - Zare-Abdollahi, D
AU  - Zare-Abdollahi D
AD  - Department of Medical Genetics, Faculty of Medicine, Shahid Beheshti University
      of Medical Sciences, Tehran, Iran.
FAU - Safari, S
AU  - Safari S
AD  - Department of Medical Genetics, Faculty of Medicine, Shahid Beheshti University
      of Medical Sciences, Tehran, Iran.
FAU - Movafagh, A
AU  - Movafagh A
AD  - Department of Medical Genetics, Faculty of Medicine, Shahid Beheshti University
      of Medical Sciences, Tehran, Iran.
FAU - Ghadiani, M
AU  - Ghadiani M
AD  - Department of Hemato-Oncology, Taleghani Hospital, Shahid Beheshti University of 
      Medical Sciences, Tehran, Iran.
FAU - Tabarraee, M
AU  - Tabarraee M
AD  - Department of Hemato-Oncology, Taleghani Hospital, Shahid Beheshti University of 
      Medical Sciences, Tehran, Iran.
FAU - Riazi-Isfahani, S
AU  - Riazi-Isfahani S
AD  - Department of Social Determinants of Health, National Institute of Health
      Research, Tehran University of Medical Sciences, Tehran, Iran.
FAU - Gorji, S
AU  - Gorji S
AD  - Department of Medical Genetics, Faculty of Medicine, Shahid Beheshti University
      of Medical Sciences, Tehran, Iran.
FAU - Keyvan, L
AU  - Keyvan L
AD  - Department of Genetics, South PNU Centre, Payame Noor University, Tehran, Iran.
FAU - Gachkar, L
AU  - Gachkar L
AD  - Department of Infectious Diseases and Tropical Medicine, Cardiovascular Research 
      Center, School of Medicine, Shahid Beheshti University of Medical Sciences,
      Tehran, Iran.
LA  - eng
PT  - Journal Article
PT  - Research Support, Non-U.S. Gov't
DEP - 20160113
PL  - England
TA  - Int J Lab Hematol
JT  - International journal of laboratory hematology
JID - 101300213
SB  - IM
OTO - NOTNLM
OT  - AML
OT  - Acute leukemia
OT  - bone marrow culture
OT  - cytogenetics
OT  - genetics
OT  - leukemia
EDAT- 2016/01/15 06:00
MHDA- 2016/01/15 06:00
CRDT- 2016/01/15 06:00
PHST- 2015/06/27 [received]
PHST- 2015/11/03 [accepted]
PHST- 2016/01/13 [aheadofprint]
AID - 10.1111/ijlh.12454 [doi]
PST - ppublish
SO  - Int J Lab Hematol. 2016 Apr;38(2):125-32. doi: 10.1111/ijlh.12454. Epub 2016 Jan 
      13.

PMID- 26717560
OWN - NLM
STAT- In-Process
DA  - 20160119
IS  - 1873-5347 (Electronic)
IS  - 0277-9536 (Linking)
VI  - 149
DP  - 2016 Jan
TI  - Income-related inequalities in cardiovascular disease from mid-life to old age in
      a Northern Swedish cohort: A decomposition analysis.
PG  - 135-44
LID - 10.1016/j.socscimed.2015.12.017 [doi]
LID - S0277-9536(15)30277-X [pii]
AB  - While the social determinants of cardiovascular disease (CVD) are fairly
      well-known, the determinants of socioeconomic inequalities in CVD are scarcely
      studied and almost completely based on cross-sectional designs in which the
      changing circumstances across the life course are not taken into account. The
      present study seeks to incorporate a life course approach to the social
      determinants of socioeconomic inequalities in CVD. The specific aims were to 1)
      examine how income-related inequalities in CVD change over two decades of the
      mid-late life course, and 2) identify the key social determinants of the
      inequalities at each time period. The cohort (N = 44,039) comprised all
      individuals aged 40-60 years in 1990 who during 1990-2010 were enrolled in the
      county-wide preventive effort :"Vasterbotten Intervention Program" (VIP). The
      cohort was followed over these two decades by Swedish population register data
      linked within the Umea SIMSAM Lab micro data infrastructure. First-time
      hospitalization for CVD and mean earned income were used to calculate the
      concentration index (C) during four periods of 5-6 years. The C for each period
      was decomposed by sociodemographic factors, using Wagstaff-type decomposition
      analysis. Results suggest that inequalities in CVD increase gradually from
      mid-life to old age; from initially non-significant to particularly marked among 
      the elderly. The decomposition showed that, from middle to old age, educational
      and employment inequalities underwent a transition from initially dominant to a
      moderate role in explaining the health inequalities, coupled with an increasing
      importance of age and a stable role of income. In conclusion, the study
      illustrates the need for incorporating a dynamic life course perspective into
      research, policy and practice concerned with equity in health.
CI  - Copyright (c) 2015 The Authors. Published by Elsevier Ltd.. All rights reserved.
FAU - Mosquera, Paola A
AU  - Mosquera PA
AD  - Epidemiology and Global Health, Department of Public Health and Clinical
      Medicine, Umea University, 901 87 Umea, Sweden. Electronic address:
      paolamosquera@gmail.com.
FAU - San Sebastian, Miguel
AU  - San Sebastian M
AD  - Epidemiology and Global Health, Department of Public Health and Clinical
      Medicine, Umea University, 901 87 Umea, Sweden. Electronic address:
      miguel.sansebastian@umu.se.
FAU - Waenerlund, Anna-Karin
AU  - Waenerlund AK
AD  - Epidemiology and Global Health, Department of Public Health and Clinical
      Medicine, Umea University, 901 87 Umea, Sweden. Electronic address:
      anna-karin.waenerlund@umu.se.
FAU - Ivarsson, Anneli
AU  - Ivarsson A
AD  - Epidemiology and Global Health, Department of Public Health and Clinical
      Medicine, Umea University, 901 87 Umea, Sweden. Electronic address:
      anneli.ivarsson@umu.se.
FAU - Weinehall, Lars
AU  - Weinehall L
AD  - Epidemiology and Global Health, Department of Public Health and Clinical
      Medicine, Umea University, 901 87 Umea, Sweden. Electronic address:
      lars.weinehall@umu.se.
FAU - Gustafsson, Per E
AU  - Gustafsson PE
AD  - Social Medicine, Department of Public Health and Clinical Medicine, Umea
      University, 901 87 Umea, Sweden. Electronic address: per.e.gustafsson@umu.se.
LA  - eng
PT  - Journal Article
DEP - 20151215
PL  - England
TA  - Soc Sci Med
JT  - Social science & medicine (1982)
JID - 8303205
SB  - IM
OTO - NOTNLM
OT  - Cardiovascular disease
OT  - Cohort design
OT  - Concentration index
OT  - Decomposition
OT  - Income inequality
OT  - Life course
OT  - Sweden
EDAT- 2015/12/31 06:00
MHDA- 2015/12/31 06:00
CRDT- 2015/12/31 06:00
PHST- 2015/08/14 [received]
PHST- 2015/12/07 [revised]
PHST- 2015/12/13 [accepted]
PHST- 2015/12/15 [aheadofprint]
AID - S0277-9536(15)30277-X [pii]
AID - 10.1016/j.socscimed.2015.12.017 [doi]
PST - ppublish
SO  - Soc Sci Med. 2016 Jan;149:135-44. doi: 10.1016/j.socscimed.2015.12.017. Epub 2015
      Dec 15.

PMID- 26711733
OWN - NLM
STAT- MEDLINE
DA  - 20160114
DCOM- 20160517
LR  - 20160726
IS  - 1524-4563 (Electronic)
IS  - 0194-911X (Linking)
VI  - 67
IP  - 2
DP  - 2016 Feb
TI  - Socioeconomic Position, But Not African Genomic Ancestry, Is Associated With
      Blood Pressure in the Bambui-Epigen (Brazil) Cohort Study of Aging.
PG  - 349-55
LID - 10.1161/HYPERTENSIONAHA.115.06609 [doi]
AB  - The study objective is to examine the role of African genome origin on baseline
      and 11-year blood pressure trajectories in community-based ethnoracially admixed 
      older adults in Brazil. Data come from 1272 participants (aged >/=60 years) of
      the Bambui cohort study of aging during 11 years of follow-up. Outcome measures
      were systolic blood pressure, diastolic blood pressure, and hypertension control.
      Potential confounding variables were demographic characteristics, socioeconomic
      position (schooling and household income), and health indicators (smoking,
      sedentary lifestyle, high-density lipoprotein cholesterol, waist circumference,
      diabetes mellitus, and cardiovascular diseases), including antihypertensive drug 
      use. We used 370 539 single-nucleotide polymorphisms to estimate each
      individual's African, European, and Native American trihybrid ancestry
      proportions. Median African, European, and Native American ancestry were 9.6%,
      84.0%, and 5.3%, respectively. Among those with African ancestry, 59.4% came from
      East and 40.6% from West Africa. Baseline systolic and diastolic blood pressure, 
      controlled hypertension, and their respective trajectories, were not
      significantly (P>0.05) associated with level (in quintiles) of African genomic
      ancestry. Similar results were found for West and East African subcontinental
      origins. Lower schooling level (<4 years versus higher) showed a significant and 
      positive association with systolic blood pressure (Adjusted beta=2.92; 95%
      confidence interval, 0.85-4.99). Lower monthly household income per capita (<USD 
      180.00 versus higher) showed an inverse association with hypertension control
      (beta=-0.35; 95% confidence interval, -0.63 to -0.08, respectively). Our results 
      support the view that favors social and environmental factors as determinants of 
      blood pressure and hypertension control.
CI  - (c) 2015 American Heart Association, Inc.
FAU - Lima-Costa, M Fernanda
AU  - Lima-Costa MF
AD  - From the Departamento de Epidemiologia. Instituto de Pesquisas Rene Rachou,
      Fundacao Oswaldo Cruz, Belo Horizonte, Brazil (M.F.L.-C., J.V.M.M., S.V.P.,
      J.O.A.F., A.I.L.F.); Department of Epidemiology and Medical Informatics,
      Institute of Biomedical Technologies, National Research Council, Milan, Italy
      (M.L.C.L.); Departamento de Enfermagem Aplicada - Escola de Enfermagem (S.V.P.,
      A.I.L.F.) and Departamento de Biologia Geral - Instituto de Ciencias Biologicas
      (M.H.G., T.P.L., E.T.-S.), Universidade Federal de Minas Gerais, Belo Horizonte, 
      Brazil; Laboratorio de Genetica e Cardiologia Molecular, Instituto do Coracao,
      Universidade de Sao Paulo, Sao Paulo, Brazil (A.C.P.); and Department of Health
      Policy and Management and Community Health Sciences, Fielding School of Public
      Health, University of California Los Angeles (J.M.). lima-costa@cpqrr.fiocruz.br.
FAU - Mambrini, Juliana Vaz de Mello
AU  - Mambrini JV
AD  - From the Departamento de Epidemiologia. Instituto de Pesquisas Rene Rachou,
      Fundacao Oswaldo Cruz, Belo Horizonte, Brazil (M.F.L.-C., J.V.M.M., S.V.P.,
      J.O.A.F., A.I.L.F.); Department of Epidemiology and Medical Informatics,
      Institute of Biomedical Technologies, National Research Council, Milan, Italy
      (M.L.C.L.); Departamento de Enfermagem Aplicada - Escola de Enfermagem (S.V.P.,
      A.I.L.F.) and Departamento de Biologia Geral - Instituto de Ciencias Biologicas
      (M.H.G., T.P.L., E.T.-S.), Universidade Federal de Minas Gerais, Belo Horizonte, 
      Brazil; Laboratorio de Genetica e Cardiologia Molecular, Instituto do Coracao,
      Universidade de Sao Paulo, Sao Paulo, Brazil (A.C.P.); and Department of Health
      Policy and Management and Community Health Sciences, Fielding School of Public
      Health, University of California Los Angeles (J.M.).
FAU - Leite, Maria Lea Correa
AU  - Leite ML
AD  - From the Departamento de Epidemiologia. Instituto de Pesquisas Rene Rachou,
      Fundacao Oswaldo Cruz, Belo Horizonte, Brazil (M.F.L.-C., J.V.M.M., S.V.P.,
      J.O.A.F., A.I.L.F.); Department of Epidemiology and Medical Informatics,
      Institute of Biomedical Technologies, National Research Council, Milan, Italy
      (M.L.C.L.); Departamento de Enfermagem Aplicada - Escola de Enfermagem (S.V.P.,
      A.I.L.F.) and Departamento de Biologia Geral - Instituto de Ciencias Biologicas
      (M.H.G., T.P.L., E.T.-S.), Universidade Federal de Minas Gerais, Belo Horizonte, 
      Brazil; Laboratorio de Genetica e Cardiologia Molecular, Instituto do Coracao,
      Universidade de Sao Paulo, Sao Paulo, Brazil (A.C.P.); and Department of Health
      Policy and Management and Community Health Sciences, Fielding School of Public
      Health, University of California Los Angeles (J.M.).
FAU - Peixoto, Sergio Viana
AU  - Peixoto SV
AD  - From the Departamento de Epidemiologia. Instituto de Pesquisas Rene Rachou,
      Fundacao Oswaldo Cruz, Belo Horizonte, Brazil (M.F.L.-C., J.V.M.M., S.V.P.,
      J.O.A.F., A.I.L.F.); Department of Epidemiology and Medical Informatics,
      Institute of Biomedical Technologies, National Research Council, Milan, Italy
      (M.L.C.L.); Departamento de Enfermagem Aplicada - Escola de Enfermagem (S.V.P.,
      A.I.L.F.) and Departamento de Biologia Geral - Instituto de Ciencias Biologicas
      (M.H.G., T.P.L., E.T.-S.), Universidade Federal de Minas Gerais, Belo Horizonte, 
      Brazil; Laboratorio de Genetica e Cardiologia Molecular, Instituto do Coracao,
      Universidade de Sao Paulo, Sao Paulo, Brazil (A.C.P.); and Department of Health
      Policy and Management and Community Health Sciences, Fielding School of Public
      Health, University of California Los Angeles (J.M.).
FAU - Firmo, Joselia Oliveira Araujo
AU  - Firmo JO
AD  - From the Departamento de Epidemiologia. Instituto de Pesquisas Rene Rachou,
      Fundacao Oswaldo Cruz, Belo Horizonte, Brazil (M.F.L.-C., J.V.M.M., S.V.P.,
      J.O.A.F., A.I.L.F.); Department of Epidemiology and Medical Informatics,
      Institute of Biomedical Technologies, National Research Council, Milan, Italy
      (M.L.C.L.); Departamento de Enfermagem Aplicada - Escola de Enfermagem (S.V.P.,
      A.I.L.F.) and Departamento de Biologia Geral - Instituto de Ciencias Biologicas
      (M.H.G., T.P.L., E.T.-S.), Universidade Federal de Minas Gerais, Belo Horizonte, 
      Brazil; Laboratorio de Genetica e Cardiologia Molecular, Instituto do Coracao,
      Universidade de Sao Paulo, Sao Paulo, Brazil (A.C.P.); and Department of Health
      Policy and Management and Community Health Sciences, Fielding School of Public
      Health, University of California Los Angeles (J.M.).
FAU - Loyola Filho, Antonio Ignacio de
AU  - Loyola Filho AI
AD  - From the Departamento de Epidemiologia. Instituto de Pesquisas Rene Rachou,
      Fundacao Oswaldo Cruz, Belo Horizonte, Brazil (M.F.L.-C., J.V.M.M., S.V.P.,
      J.O.A.F., A.I.L.F.); Department of Epidemiology and Medical Informatics,
      Institute of Biomedical Technologies, National Research Council, Milan, Italy
      (M.L.C.L.); Departamento de Enfermagem Aplicada - Escola de Enfermagem (S.V.P.,
      A.I.L.F.) and Departamento de Biologia Geral - Instituto de Ciencias Biologicas
      (M.H.G., T.P.L., E.T.-S.), Universidade Federal de Minas Gerais, Belo Horizonte, 
      Brazil; Laboratorio de Genetica e Cardiologia Molecular, Instituto do Coracao,
      Universidade de Sao Paulo, Sao Paulo, Brazil (A.C.P.); and Department of Health
      Policy and Management and Community Health Sciences, Fielding School of Public
      Health, University of California Los Angeles (J.M.).
FAU - Gouveia, Mateus H
AU  - Gouveia MH
AD  - From the Departamento de Epidemiologia. Instituto de Pesquisas Rene Rachou,
      Fundacao Oswaldo Cruz, Belo Horizonte, Brazil (M.F.L.-C., J.V.M.M., S.V.P.,
      J.O.A.F., A.I.L.F.); Department of Epidemiology and Medical Informatics,
      Institute of Biomedical Technologies, National Research Council, Milan, Italy
      (M.L.C.L.); Departamento de Enfermagem Aplicada - Escola de Enfermagem (S.V.P.,
      A.I.L.F.) and Departamento de Biologia Geral - Instituto de Ciencias Biologicas
      (M.H.G., T.P.L., E.T.-S.), Universidade Federal de Minas Gerais, Belo Horizonte, 
      Brazil; Laboratorio de Genetica e Cardiologia Molecular, Instituto do Coracao,
      Universidade de Sao Paulo, Sao Paulo, Brazil (A.C.P.); and Department of Health
      Policy and Management and Community Health Sciences, Fielding School of Public
      Health, University of California Los Angeles (J.M.).
FAU - Leal, Thiago P
AU  - Leal TP
AD  - From the Departamento de Epidemiologia. Instituto de Pesquisas Rene Rachou,
      Fundacao Oswaldo Cruz, Belo Horizonte, Brazil (M.F.L.-C., J.V.M.M., S.V.P.,
      J.O.A.F., A.I.L.F.); Department of Epidemiology and Medical Informatics,
      Institute of Biomedical Technologies, National Research Council, Milan, Italy
      (M.L.C.L.); Departamento de Enfermagem Aplicada - Escola de Enfermagem (S.V.P.,
      A.I.L.F.) and Departamento de Biologia Geral - Instituto de Ciencias Biologicas
      (M.H.G., T.P.L., E.T.-S.), Universidade Federal de Minas Gerais, Belo Horizonte, 
      Brazil; Laboratorio de Genetica e Cardiologia Molecular, Instituto do Coracao,
      Universidade de Sao Paulo, Sao Paulo, Brazil (A.C.P.); and Department of Health
      Policy and Management and Community Health Sciences, Fielding School of Public
      Health, University of California Los Angeles (J.M.).
FAU - Pereira, Alexandre Costa
AU  - Pereira AC
AD  - From the Departamento de Epidemiologia. Instituto de Pesquisas Rene Rachou,
      Fundacao Oswaldo Cruz, Belo Horizonte, Brazil (M.F.L.-C., J.V.M.M., S.V.P.,
      J.O.A.F., A.I.L.F.); Department of Epidemiology and Medical Informatics,
      Institute of Biomedical Technologies, National Research Council, Milan, Italy
      (M.L.C.L.); Departamento de Enfermagem Aplicada - Escola de Enfermagem (S.V.P.,
      A.I.L.F.) and Departamento de Biologia Geral - Instituto de Ciencias Biologicas
      (M.H.G., T.P.L., E.T.-S.), Universidade Federal de Minas Gerais, Belo Horizonte, 
      Brazil; Laboratorio de Genetica e Cardiologia Molecular, Instituto do Coracao,
      Universidade de Sao Paulo, Sao Paulo, Brazil (A.C.P.); and Department of Health
      Policy and Management and Community Health Sciences, Fielding School of Public
      Health, University of California Los Angeles (J.M.).
FAU - Macinko, James
AU  - Macinko J
AD  - From the Departamento de Epidemiologia. Instituto de Pesquisas Rene Rachou,
      Fundacao Oswaldo Cruz, Belo Horizonte, Brazil (M.F.L.-C., J.V.M.M., S.V.P.,
      J.O.A.F., A.I.L.F.); Department of Epidemiology and Medical Informatics,
      Institute of Biomedical Technologies, National Research Council, Milan, Italy
      (M.L.C.L.); Departamento de Enfermagem Aplicada - Escola de Enfermagem (S.V.P.,
      A.I.L.F.) and Departamento de Biologia Geral - Instituto de Ciencias Biologicas
      (M.H.G., T.P.L., E.T.-S.), Universidade Federal de Minas Gerais, Belo Horizonte, 
      Brazil; Laboratorio de Genetica e Cardiologia Molecular, Instituto do Coracao,
      Universidade de Sao Paulo, Sao Paulo, Brazil (A.C.P.); and Department of Health
      Policy and Management and Community Health Sciences, Fielding School of Public
      Health, University of California Los Angeles (J.M.).
FAU - Tarazona-Santos, Eduardo
AU  - Tarazona-Santos E
AD  - From the Departamento de Epidemiologia. Instituto de Pesquisas Rene Rachou,
      Fundacao Oswaldo Cruz, Belo Horizonte, Brazil (M.F.L.-C., J.V.M.M., S.V.P.,
      J.O.A.F., A.I.L.F.); Department of Epidemiology and Medical Informatics,
      Institute of Biomedical Technologies, National Research Council, Milan, Italy
      (M.L.C.L.); Departamento de Enfermagem Aplicada - Escola de Enfermagem (S.V.P.,
      A.I.L.F.) and Departamento de Biologia Geral - Instituto de Ciencias Biologicas
      (M.H.G., T.P.L., E.T.-S.), Universidade Federal de Minas Gerais, Belo Horizonte, 
      Brazil; Laboratorio de Genetica e Cardiologia Molecular, Instituto do Coracao,
      Universidade de Sao Paulo, Sao Paulo, Brazil (A.C.P.); and Department of Health
      Policy and Management and Community Health Sciences, Fielding School of Public
      Health, University of California Los Angeles (J.M.).
LA  - eng
PT  - Journal Article
PT  - Multicenter Study
PT  - Research Support, Non-U.S. Gov't
DEP - 20151228
PL  - United States
TA  - Hypertension
JT  - Hypertension (Dallas, Tex. : 1979)
JID - 7906255
SB  - IM
MH  - African Continental Ancestry Group/*genetics
MH  - Aged
MH  - Aging/*ethnology/genetics
MH  - Blood Pressure/*physiology
MH  - Blood Pressure Determination
MH  - Brazil/epidemiology
MH  - Female
MH  - Follow-Up Studies
MH  - *Forecasting
MH  - Genomics/*methods
MH  - Humans
MH  - Hypertension/*ethnology/genetics/physiopathology
MH  - Male
MH  - Middle Aged
MH  - Prevalence
MH  - Retrospective Studies
MH  - Risk Factors
MH  - Socioeconomic Factors
OTO - NOTNLM
OT  - African continental ancestry group
OT  - blood pressure
OT  - cohort studies
OT  - hypertension
EDAT- 2015/12/30 06:00
MHDA- 2016/05/18 06:00
CRDT- 2015/12/30 06:00
PHST- 2015/10/02 [received]
PHST- 2015/12/04 [accepted]
PHST- 2015/12/28 [aheadofprint]
AID - HYPERTENSIONAHA.115.06609 [pii]
AID - 10.1161/HYPERTENSIONAHA.115.06609 [doi]
PST - ppublish
SO  - Hypertension. 2016 Feb;67(2):349-55. doi: 10.1161/HYPERTENSIONAHA.115.06609. Epub
      2015 Dec 28.

PMID- 26703652
OWN - NLM
STAT- In-Process
DA  - 20151225
LR  - 20160319
IS  - 1660-4601 (Electronic)
IS  - 1660-4601 (Linking)
VI  - 13
IP  - 1
DP  - 2016 Jan
TI  - Statistical Validation of a Web-Based GIS Application and Its Applicability to
      Cardiovascular-Related Studies.
PG  - ijerph13010002
LID - 10.3390/ijerph13010002 [doi]
LID - E2 [pii]
AB  - PURPOSE: There is abundant evidence that neighborhood characteristics are
      significantly linked to the health of the inhabitants of a given space within a
      given time frame. This study is to statistically validate a web-based GIS
      application designed to support cardiovascular-related research developed by the 
      NIH funded Research Centers in Minority Institutions (RCMI) Translational
      Research Network (RTRN) Data Coordinating Center (DCC) and discuss its
      applicability to cardiovascular studies. METHODS: Geo-referencing, geocoding and 
      geospatial analyses were conducted for 500 randomly selected home addresses in a 
      U.S. southeastern Metropolitan area. The correlation coefficient, factor analysis
      and Cronbach's alpha (alpha) were estimated to quantify measures of the internal 
      consistency, reliability and construct/criterion/discriminant validity of the
      cardiovascular-related geospatial variables (walk score, number of hospitals,
      fast food restaurants, parks and sidewalks). RESULTS: Cronbach's alpha for CVD
      GEOSPATIAL variables was 95.5%, implying successful internal consistency. Walk
      scores were significantly correlated with number of hospitals (r = 0.715; p <
      0.0001), fast food restaurants (r = 0.729; p < 0.0001), parks (r = 0.773; p <
      0.0001) and sidewalks (r = 0.648; p < 0.0001) within a mile from homes. It was
      also significantly associated with diversity index (r = 0.138, p = 0.0023),
      median household incomes (r = -0.181; p < 0.0001), and owner occupied rates (r = 
      -0.440; p < 0.0001). However, its non-significant correlation was found with
      median age, vulnerability, unemployment rate, labor force, and population growth 
      rate. CONCLUSION: Our data demonstrates that geospatial data generated by the
      web-based application were internally consistent and demonstrated satisfactory
      validity. Therefore, the GIS application may be useful to apply to
      cardiovascular-related studies aimed to investigate potential impact of
      geospatial factors on diseases and/or the long-term effect of clinical trials.
FAU - Lee, Jae Eun
AU  - Lee JE
AD  - Research Centers in Minority Institutions Translational Research Network Data
      Coordinating Center, 1230 Raymond Road, Jackson, MS 39204, USA.
      jae.e.lee@jsums.edu.
AD  - Department of Epidemiology and Biostatistics, School of Public Health, Jackson
      State University, 350 W. Woodrow Wilson Drive Jackson Medical Mall, Suite 301,
      Jackson, MS 39213, USA. jae.e.lee@jsums.edu.
FAU - Sung, Jung Hye
AU  - Sung JH
AD  - Research Centers in Minority Institutions Translational Research Network Data
      Coordinating Center, 1230 Raymond Road, Jackson, MS 39204, USA.
      Jung.h.lee@jsums.edu.
AD  - Department of Epidemiology and Biostatistics, School of Public Health, Jackson
      State University, 350 W. Woodrow Wilson Drive Jackson Medical Mall, Suite 301,
      Jackson, MS 39213, USA. Jung.h.lee@jsums.edu.
FAU - Malouhi, Mohamad
AU  - Malouhi M
AD  - Research Centers in Minority Institutions Translational Research Network Data
      Coordinating Center, 1230 Raymond Road, Jackson, MS 39204, USA.
      mohamad.malouhi@rtrn.net.
LA  - eng
GR  - U54 MD008149/MD/NIMHD NIH HHS/United States
GR  - U54MD008149/MD/NIMHD NIH HHS/United States
PT  - Journal Article
PT  - Research Support, N.I.H., Extramural
DEP - 20151222
PL  - Switzerland
TA  - Int J Environ Res Public Health
JT  - International journal of environmental research and public health
JID - 101238455
SB  - IM
PMC - PMC4730393
OID - NLM: PMC4730393
OTO - NOTNLM
OT  - Statistical validation
OT  - accessibility to healthcare facilities
OT  - density of fast-food restaurant
OT  - social determinants of cardiovascular disease
OT  - walkability
OT  - web-based GIS application
EDAT- 2015/12/26 06:00
MHDA- 2015/12/26 06:00
CRDT- 2015/12/26 06:00
PHST- 2015/07/13 [received]
PHST- 2015/09/30 [revised]
PHST- 2015/10/14 [accepted]
AID - ijerph13010002 [pii]
AID - 10.3390/ijerph13010002 [doi]
PST - epublish
SO  - Int J Environ Res Public Health. 2015 Dec 22;13(1):ijerph13010002. doi:
      10.3390/ijerph13010002.

PMID- 26692015
OWN - NLM
STAT- MEDLINE
DA  - 20151222
DCOM- 20160706
LR  - 20151224
IS  - 1471-2458 (Electronic)
IS  - 1471-2458 (Linking)
VI  - 15
DP  - 2015
TI  - Health resorts as gateways for regional, standardised, sports club based exercise
      programmes to increase the weekly time of moderate- to vigorous-intensity
      physical activity: study protocol.
PG  - 1265
LID - 10.1186/s12889-015-2581-9 [doi]
AB  - BACKGROUND: More than 10 % (approximately 60,000) of the adult population in
      Styria, a federal state in the south of Austria, is granted a residential stay in
      a health resort each year. The target group for these stays is the general
      population aged between 30 and 65 years with minor symptoms such as risk factors 
      for cardio-metabolic diseases. Stays are financed by health insurance companies
      and last up to three weeks. The treatment during the stays consists of exercise
      and nutritional intervention as well as psychological support when needed.
      However, because of the absence of regional programmes linked with the
      residential stay, the sustainability of the interventions is questionable.
      METHODS/DESIGN: This prospective, controlled, multicentre, open-label study will 
      compare two groups. Participants will be included in the study if they live in
      any of eight predefined Styrian regions and do not meet the minimal WHO physical 
      activity guidelines. Those allocated to the intervention group will receive a
      voucher for 12 regional, standardised, sports club based exercise sessions. The
      members of the control group will come from different but matched Styrian regions
      and will receive an informative written brochure. The primary outcome will be the
      weekly level of health-enhancing physical activity, which will be objectively
      measured with an accelerometer and supplemented by an activity log book. Together
      with potential determinants of physical activity it will be assessed before, 10
      weeks after and 12 months after the residential stay. Additionally, psychosocial 
      determinants will be assessed by questionnaire and fitness (cardiorespiratory
      fitness, handgrip, balance) will be measured. In addition to the changes in
      measurable parameters, processes will be evaluated to learn about the
      facilitators and barriers of the implementation of the programme. DISCUSSION: It 
      is known that during the residential stay, participants are receptive to new
      opportunities supporting health behaviour change, but that these measures are not
      sustained after discharge. The structured cooperation between the health sector
      that has to inform the participants and the sports sector that provides the wide 
      network of standardised programmes is the strength of the study, but at the same 
      time a challenge. TRIAL REGISTRATION: ClinicalTrials.gov (Identifier: NCT02552134
      ; date of registration: 15 September 2015).
FAU - Lackinger, Christian
AU  - Lackinger C
AD  - Department of Health Promotion and Prevention, SPORTUNION Osterreich,
      Falkestrasse 1, 1010, Vienna, Austria. c.lackinger@sportunion.at.
FAU - Strehn, Albert
AU  - Strehn A
AD  - Competence Center Health Promotion, SVA, Osterwiese 2, 7000, Eisenstadt, Austria.
      Albert.Strehn@svagw.at.
FAU - Dorner, Thomas Ernst
AU  - Dorner TE
AD  - Institute of Social Medicine, Centre for Public Health, Medical University of
      Vienna, Kinderspitalgasse 15/1, 1090, Vienna, Austria.
      thomas.dorner@meduniwien.ac.at.
FAU - Niebauer, Josef
AU  - Niebauer J
AD  - Institut of Sports Medicine, Prevention and Rehabilitation; Paracelsus
      Medizinische Privatuniversitat Salzburg, Lindhofstr. 20, 5020, Salzburg, Austria.
      j.niebauer@salk.at.
FAU - Titze, Sylvia
AU  - Titze S
AD  - Institute of Sports Science, University of Graz, Mozartgasse 14, 8101, Graz,
      Austria. sylvia.titze@uni-graz.at.
LA  - eng
SI  - ClinicalTrials.gov/NCT02552134
PT  - Clinical Trial
PT  - Journal Article
PT  - Multicenter Study
PT  - Research Support, Non-U.S. Gov't
DEP - 20151221
PL  - England
TA  - BMC Public Health
JT  - BMC public health
JID - 100968562
SB  - IM
MH  - Adult
MH  - Aged
MH  - Aged, 80 and over
MH  - Austria
MH  - Cardiovascular Diseases/*prevention & control
MH  - Counseling
MH  - *Exercise
MH  - Female
MH  - *Health Behavior
MH  - Health Resorts/*statistics & numerical data
MH  - Humans
MH  - Male
MH  - Middle Aged
MH  - Prospective Studies
MH  - *Research Design
MH  - Risk Factors
MH  - Sports
MH  - Surveys and Questionnaires
PMC - PMC4687275
OID - NLM: PMC4687275
EDAT- 2015/12/23 06:00
MHDA- 2016/07/07 06:00
CRDT- 2015/12/23 06:00
PHST- 2015/10/21 [received]
PHST- 2015/12/08 [accepted]
PHST- 2015/12/21 [aheadofprint]
AID - 10.1186/s12889-015-2581-9 [doi]
AID - 10.1186/s12889-015-2581-9 [pii]
PST - epublish
SO  - BMC Public Health. 2015 Dec 21;15:1265. doi: 10.1186/s12889-015-2581-9.

PMID- 26674501
OWN - NLM
STAT- In-Process
DA  - 20151217
LR  - 20151231
IS  - 2044-6055 (Electronic)
IS  - 2044-6055 (Linking)
VI  - 5
IP  - 12
DP  - 2015
TI  - Impact of geography on the control of type 2 diabetes mellitus: a review of
      geocoded clinical data from general practice.
PG  - e009504
LID - 10.1136/bmjopen-2015-009504 [doi]
AB  - OBJECTIVE: To review the clinical data for people with diabetes mellitus with
      reference to their location and clinical care in a general practice in Australia.
      MATERIALS AND METHODS: Patient data were extracted from a general practice in
      Western Australia. Iterative data-cleansing steps were taken. Data were grouped
      into Statistical Area level 1 (SA1), designated as the smallest geographical area
      associated with the Census of Population and Housing. The data were analysed to
      identify if SA1s with people aged 70 years and older, and with relatively high
      glycosylated haemoglobin (HbA1c) were significantly clustered, and whether this
      was associated with their medical consultation rate and treatment. The analysis
      included Cluster and Outlier Analysis using Moran's I test. RESULTS: The overall 
      median age of the population was 70 years with more males than females, 53% and
      47%, respectively. Older people (>70 years) with relatively high HbA1c comprised 
      9.3% of all people with diabetes in the sample, and were clustered around two
      'hotspot' locations. These 111 patients do not attend the practice more or less
      often than people with diabetes living elsewhere in the practice (p=0.098). There
      was some evidence that they were more likely to be recorded as having consulted
      with regard to other chronic diseases. The average number of prescribed medicines
      over a 13-month time period, per person in the hotspots, was 4.6 compared with
      5.1 in other locations (p=0.26). Their prescribed therapy was deemed to be
      consistent with the management of people with diabetes in other locations with
      reference to the relevant diabetes guidelines. CONCLUSIONS: Older patients with
      relatively high HbA1c are clustered in two locations within the practice area.
      Their hyperglycaemia and ongoing cardiovascular risk indicates causes other than 
      therapeutic inertia. The causes may be related to the social determinants of
      health, which are influenced by geography.
CI  - Published by the BMJ Publishing Group Limited. For permission to use (where not
      already granted under a licence) please go to
      http://www.bmj.com/company/products-services/rights-and-licensing/
FAU - Jiwa, Moyez
AU  - Jiwa M
AD  - Melbourne Clinical School, School of Medicine Sydney, The University of Notre
      Dame Australia, Melbourne, Victoria, Australia.
FAU - Gudes, Ori
AU  - Gudes O
AD  - Cooperative Research Centre for Spatial Information and Department of Spatial
      Sciences, Curtin University, Perth, Western Australia, Australia.
FAU - Varhol, Richard
AU  - Varhol R
AD  - Department of Health Policy and Management, Curtin University, Perth, Western
      Australia, Australia.
FAU - Mullan, Narelle
AU  - Mullan N
AD  - Cooperative Research Centre for Spatial Information, Carlton, Victoria,
      Australia.
LA  - eng
PT  - Journal Article
PT  - Research Support, Non-U.S. Gov't
DEP - 20151216
PL  - England
TA  - BMJ Open
JT  - BMJ open
JID - 101552874
SB  - IM
PMC - PMC4691756
OID - NLM: PMC4691756
OTO - NOTNLM
OT  - Diabetes mellitus
OT  - general practice
OT  - geographic mapping
OT  - non-insulin dependent
OT  - quality of health care
EDAT- 2015/12/18 06:00
MHDA- 2015/12/18 06:00
CRDT- 2015/12/18 06:00
AID - bmjopen-2015-009504 [pii]
AID - 10.1136/bmjopen-2015-009504 [doi]
PST - epublish
SO  - BMJ Open. 2015 Dec 16;5(12):e009504. doi: 10.1136/bmjopen-2015-009504.

PMID- 26666285
OWN - NLM
STAT- In-Process
DA  - 20151215
IS  - 1471-2296 (Electronic)
IS  - 1471-2296 (Linking)
VI  - 16
DP  - 2015
TI  - Perceived determinants of cardiovascular risk management in primary care:
      disconnections between patient behaviours, practice organisation and healthcare
      system.
PG  - 179
LID - 10.1186/s12875-015-0390-y [doi]
AB  - BACKGROUND: Although conditions for high quality cardiovascular risk management
      in primary care in the Netherlands are favourable, there still remains a gap
      between practice guideline recommendations and practice. The aim of the current
      study was to identify determinants of cardiovascular primary care in the
      Netherlands. METHODS: We performed a qualitative study, using semi-structured
      interviews with healthcare professionals and patients with established
      cardiovascular diseases or at high cardiovascular risk. A framework analysis was 
      used to cluster the determinants into seven domains: 1) guideline factors, 2)
      individual healthcare professional factors, 3) patient factors, 4) professional
      interaction, 5) incentives and recourses, 6) mandate, authority and
      accountability, and 7) social, political and legal factors. RESULTS: Twelve
      healthcare professionals and 16 patients were interviewed. Healthcare
      professionals and patients mentioned a variety of factors concerning all seven
      domains. Determinants of practice according to the health care professionals were
      related to communication between healthcare professionals, patients' lack of
      knowledge and self-management, time management, market mechanisms in the Dutch
      healthcare system and motivational interviewing skills of healthcare
      professionals. Patients mentioned determinants related to their knowledge of risk
      factors for cardiovascular diseases, medication adherence and self-management as 
      key determinants. A key finding is the mismatch between healthcare professionals'
      and patients' views on patient's knowledge and self-management. CONCLUSIONS:
      Perceived determinants of cardiovascular risk management were mainly related to
      patient behaviors and (but only for health professionals) to the healthcare
      system. Though health care professionals and patients agree upon the importance
      of patients' knowledge and self-management, their judgment of the current state
      of knowledge and self-management is entirely different.
FAU - Huntink, E
AU  - Huntink E
AD  - Radboud University Medical Center, Scientific Institute for Quality of Healthcare
      (IQ healthcare), PO Box 9101, 6500 HB, Nijmegen, The Netherlands.
      Elke.Huntink@radboudumc.nl.
FAU - Wensing, M
AU  - Wensing M
AD  - Radboud University Medical Center, Scientific Institute for Quality of Healthcare
      (IQ healthcare), PO Box 9101, 6500 HB, Nijmegen, The Netherlands.
      Michel.Wensing@radboudumc.nl.
FAU - Klomp, M A
AU  - Klomp MA
AD  - Radboud University Medical Center, Scientific Institute for Quality of Healthcare
      (IQ healthcare), PO Box 9101, 6500 HB, Nijmegen, The Netherlands.
      maklomp@nlzorg.net.
FAU - van Lieshout, J
AU  - van Lieshout J
AD  - Radboud University Medical Center, Scientific Institute for Quality of Healthcare
      (IQ healthcare), PO Box 9101, 6500 HB, Nijmegen, The Netherlands.
      Jan.vanLieshout@radboudumc.nl.
LA  - eng
PT  - Journal Article
PT  - Research Support, Non-U.S. Gov't
DEP - 20151215
PL  - England
TA  - BMC Fam Pract
JT  - BMC family practice
JID - 100967792
SB  - IM
PMC - PMC4678460
EDAT- 2015/12/17 06:00
MHDA- 2015/12/17 06:00
CRDT- 2015/12/16 06:00
PHST- 2015/07/22 [received]
PHST- 2015/12/01 [accepted]
PHST- 2015/12/15 [aheadofprint]
AID - 10.1186/s12875-015-0390-y [doi]
AID - 10.1186/s12875-015-0390-y [pii]
PST - epublish
SO  - BMC Fam Pract. 2015 Dec 15;16:179. doi: 10.1186/s12875-015-0390-y.

PMID- 26656014
OWN - NLM
STAT- In-Process
DA  - 20151215
LR  - 20151223
IS  - 2044-6055 (Electronic)
IS  - 2044-6055 (Linking)
VI  - 5
IP  - 12
DP  - 2015
TI  - Evaluating quality and its determinants in lipid control for secondary prevention
      of heart disease and stroke in primary care: a study in an inner London Borough.
PG  - e008678
LID - 10.1136/bmjopen-2015-008678 [doi]
AB  - OBJECTIVES: To assess quality of management and determinants in lipid control for
      secondary prevention of cardiovascular disease (CVD) using multilevel regression 
      models. DESIGN: Cross-sectional study. SETTING: Inner London borough, with a
      primary care registered population of 378,000 (2013). PARTICIPANTS: 48/49
      participating general practices with 7869 patients on heart disease/stroke
      registers were included. OUTCOME MEASURES: (1) Recording of current total
      cholesterol levels and lipid control according to national evidence-based
      standards. (2) Assessment of quality by age, sex, ethnicity, deprivation,
      presence of other risks or comorbidity in meeting both lipid measurement and
      control standards. RESULTS: Some process standards were not met. Patients with a 
      current cholesterol measurement >5 mmol/L were less likely to have a current
      statin prescription (adjusted OR=3.10; 95% CI 2.70 to 3.56). They were more
      likely to have clustering of other CVD risk factors. Women were significantly
      more likely to have raised cholesterol after adjustment for other factors
      (adjusted OR=1.74; 95% CI 1.53 to 1.98). CONCLUSIONS: In this study, the key
      factor that explained poor lipid control in people with CVD was having no current
      prescription record of a statin. Women were more likely to have poorly controlled
      cholesterol (independent of comorbid risk factors and after adjusting for age,
      ethnicity, deprivation index and practice-level variation). Women with CVD should
      be offered statin prescription and may require higher statin dosage for improved 
      control.
CI  - Published by the BMJ Publishing Group Limited. For permission to use (where not
      already granted under a licence) please go to
      http://www.bmj.com/company/products-services/rights-and-licensing/
FAU - Dodhia, Hiten
AU  - Dodhia H
AD  - Lambeth & Southwark Councils, Public Health, London, UK.
FAU - Kun, Liu
AU  - Kun L
AD  - Division of Health and Social Care Research, King's College London, London, UK.
FAU - Logan Ellis, Hugh
AU  - Logan Ellis H
AD  - Kings College NHS Foundation Trust, F2 Doctor, London, UK.
FAU - Crompton, James
AU  - Crompton J
AD  - Lambeth & Southwark Councils, Public Health, London, UK.
FAU - Wierzbicki, Anthony S
AU  - Wierzbicki AS
AD  - Department of Chemical Pathology, St Thomas' NHS Foundation Trust, London, UK.
FAU - Williams, Helen
AU  - Williams H
AD  - NHS Southwark Clinical Commissioning Group, Medicines Management Team, London UK.
FAU - Hodgkinson, Anna
AU  - Hodgkinson A
AD  - NHS Lambeth Clinical Commissioning Group, Medicines Management Team, London, UK.
FAU - Balazs, John
AU  - Balazs J
AD  - NHS Lambeth Clinical Commissioning Group, Governing Body Member, London, UK.
LA  - eng
PT  - Journal Article
DEP - 20151209
PL  - England
TA  - BMJ Open
JT  - BMJ open
JID - 101552874
SB  - IM
PMC - PMC4679935
OID - NLM: PMC4679935
OTO - NOTNLM
OT  - AUDIT
OT  - PRIMARY CARE
OT  - health care equity
EDAT- 2015/12/15 06:00
MHDA- 2015/12/15 06:00
CRDT- 2015/12/15 06:00
AID - bmjopen-2015-008678 [pii]
AID - 10.1136/bmjopen-2015-008678 [doi]
PST - epublish
SO  - BMJ Open. 2015 Dec 9;5(12):e008678. doi: 10.1136/bmjopen-2015-008678.

PMID- 26635082
OWN - NLM
STAT- MEDLINE
DA  - 20151204
DCOM- 20160629
LR  - 20160719
IS  - 2041-1723 (Electronic)
IS  - 2041-1723 (Linking)
VI  - 6
DP  - 2015
TI  - Sixteen new lung function signals identified through 1000 Genomes Project
      reference panel imputation.
PG  - 8658
LID - 10.1038/ncomms9658 [doi]
AB  - Lung function measures are used in the diagnosis of chronic obstructive pulmonary
      disease. In 38,199 European ancestry individuals, we studied genome-wide
      association of forced expiratory volume in 1 s (FEV1), forced vital capacity
      (FVC) and FEV1/FVC with 1000 Genomes Project (phase 1)-imputed genotypes and
      followed up top associations in 54,550 Europeans. We identify 14 novel loci (P<5 
      x 10(-8)) in or near ENSA, RNU5F-1, KCNS3, AK097794, ASTN2, LHX3, CCDC91, TBX3,
      TRIP11, RIN3, TEKT5, LTBP4, MN1 and AP1S2, and two novel signals at known loci
      NPNT and GPR126, providing a basis for new understanding of the genetic
      determinants of these traits and pulmonary diseases in which they are altered.
FAU - Soler Artigas, Maria
AU  - Soler Artigas M
AD  - Genetic Epidemiology Group, Department of Health Sciences, University of
      Leicester, Leicester LE1 7RH, UK.
FAU - Wain, Louise V
AU  - Wain LV
AD  - Genetic Epidemiology Group, Department of Health Sciences, University of
      Leicester, Leicester LE1 7RH, UK.
FAU - Miller, Suzanne
AU  - Miller S
AD  - Division of Respiratory Medicine, Queen's Medical Centre, University of
      Nottingham, Nottingham NG7 2RD, UK.
FAU - Kheirallah, Abdul Kader
AU  - Kheirallah AK
AD  - Division of Respiratory Medicine, Queen's Medical Centre, University of
      Nottingham, Nottingham NG7 2RD, UK.
FAU - Huffman, Jennifer E
AU  - Huffman JE
AD  - MRC Human Genetics Unit, MRC Institute of Genetics and Molecular Medicine,
      University of Edinburgh, Edinburgh, Scotland EH8 9AD, UK.
FAU - Ntalla, Ioanna
AU  - Ntalla I
AD  - Genetic Epidemiology Group, Department of Health Sciences, University of
      Leicester, Leicester LE1 7RH, UK.
FAU - Shrine, Nick
AU  - Shrine N
AD  - Genetic Epidemiology Group, Department of Health Sciences, University of
      Leicester, Leicester LE1 7RH, UK.
FAU - Obeidat, Ma'en
AU  - Obeidat M
AD  - University of British Columbia Centre for Heart Lung Innovation, St Paul's
      Hospital, Vancouver, British Columbia, Canada V6Z 1Y6.
FAU - Trochet, Holly
AU  - Trochet H
AD  - MRC Human Genetics Unit, MRC Institute of Genetics and Molecular Medicine,
      University of Edinburgh, Edinburgh, Scotland EH8 9AD, UK.
AD  - Generation Scotland, A Collaboration between the University Medical Schools and
      NHS, Aberdeen, Dundee, Edinburgh, Glasgow EH4 2XU, UK.
FAU - McArdle, Wendy L
AU  - McArdle WL
AD  - School of Social and Community Medicine, University of Bristol, Bristol BS8 1TH, 
      UK.
FAU - Alves, Alexessander Couto
AU  - Alves AC
AD  - Department of Epidemiology and Biostatistics, MRC -PHE Centre for Environment
      &Health, School of Public Health, Imperial College London, London SW7 2AZ, UK.
FAU - Hui, Jennie
AU  - Hui J
AD  - Busselton Population Medical Research Institute, Busselton, Western Australia
      6280, Australia.
AD  - PathWest Laboratory Medicine WA, Sir Charles Gairdner Hospital, Western Australia
      6009, Australia.
AD  - School of Population Health, The University of Western Australia, Western
      Australia 6009, Australia.
AD  - School of Pathology and Laboratory Medicine, The University of Western Australia,
      Western Australia 6009, Australia.
FAU - Zhao, Jing Hua
AU  - Zhao JH
AD  - MRC Epidemiology Unit, University of Cambridge School of Clinical Medicine,
      Institute of Metabolic Science, Cambridge Biomedical Campus, Cambridge CB2 0SL,
      UK.
FAU - Joshi, Peter K
AU  - Joshi PK
AD  - Usher Institute of Population Health Sciences and Informatics, University of
      Edinburgh, Teviot Place, Edinburgh EH8 9AD, Scotland, UK.
FAU - Teumer, Alexander
AU  - Teumer A
AD  - University Medicine Greifswald, Community Medicine, SHIP-Clinical Epidemiological
      Research, Greifswald 17489, Germany.
AD  - Department for Genetics and Functional Genomics, Interfaculty Institute for
      Genetics and Functional Genomics, University Medicine Greifswald, Greifswald
      17489, Germany.
FAU - Albrecht, Eva
AU  - Albrecht E
AD  - Institute of Genetic Epidemiology, Helmholtz Zentrum Munchen German Research
      Center for Environmental Health, Neuherberg D-85764, Germany.
FAU - Imboden, Medea
AU  - Imboden M
AD  - Swiss Tropical and Public Health Institute, Basel 4051, Switzerland.
AD  - University of Basel, Basel 4001, Switzerland.
FAU - Rawal, Rajesh
AU  - Rawal R
AD  - Institute of Genetic Epidemiology, Helmholtz Zentrum Munchen German Research
      Center for Environmental Health, Neuherberg D-85764, Germany.
AD  - Research Unit of Molecular Epidemiology, Helmholtz Zentrum Munchen, German
      Research Center for Environmental Health, Neuherberg D-85764, Germany.
AD  - Institute of Epidemiology II, Helmholtz Zentrum Munchen German Research Center
      for Environmental Health, Neuherberg D-85764, Germany.
FAU - Lopez, Lorna M
AU  - Lopez LM
AD  - Centre for Cognitive Ageing and Cognitive Epidemiology, University of Edinburgh, 
      Edinburgh EH8 9AD, UK.
AD  - Department of Psychology, University of Edinburgh, Edinburgh EH8 9AD, UK.
FAU - Marten, Jonathan
AU  - Marten J
AD  - MRC Human Genetics Unit, MRC Institute of Genetics and Molecular Medicine,
      University of Edinburgh, Edinburgh, Scotland EH8 9AD, UK.
FAU - Enroth, Stefan
AU  - Enroth S
AD  - Department of Immunology, Genetics, and Pathology, Biomedical Center, SciLifeLab 
      Uppsala, Uppsala University, Uppsala 751 23, Sweden.
FAU - Surakka, Ida
AU  - Surakka I
AD  - Institute for Molecular Medicine Finland (FIMM), University of Helsinki, Helsinki
      FI-00014, Finland.
AD  - The National Institute for Health and Welfare (THL), Helsinki FI-00271, Finland.
FAU - Polasek, Ozren
AU  - Polasek O
AD  - Usher Institute of Population Health Sciences and Informatics, University of
      Edinburgh, Teviot Place, Edinburgh EH8 9AD, Scotland, UK.
AD  - Department of Public Health, Faculty of Medicine, University of Split, Split
      21000, Croatia.
FAU - Lyytikainen, Leo-Pekka
AU  - Lyytikainen LP
AD  - Department of Clinical Chemistry, Fimlab Laboratories, Tampere FI-33101, Finland.
AD  - Department of Clinical Chemistry, University of Tampere School of Medicine,
      Tampere FI-33520, Finland.
FAU - Granell, Raquel
AU  - Granell R
AD  - School of Social and Community Medicine, University of Bristol, Bristol BS8 1TH, 
      UK.
FAU - Hysi, Pirro G
AU  - Hysi PG
AD  - KCL Department of Twins Research and Genetic Epidemiology, King's College London,
      London WC2R 2LS, UK.
FAU - Flexeder, Claudia
AU  - Flexeder C
AD  - Institute of Epidemiology I, Helmholtz Zentrum Munchen, German Research Center
      for Environmental Health, Neuherberg D-85764, Germany.
FAU - Mahajan, Anubha
AU  - Mahajan A
AD  - Wellcome Trust Centre for Human Genetics, University of Oxford, Oxford OX3 7BN,
      UK.
FAU - Beilby, John
AU  - Beilby J
AD  - Busselton Population Medical Research Institute, Busselton, Western Australia
      6280, Australia.
AD  - PathWest Laboratory Medicine WA, Sir Charles Gairdner Hospital, Western Australia
      6009, Australia.
AD  - School of Pathology and Laboratory Medicine, The University of Western Australia,
      Western Australia 6009, Australia.
FAU - Bosse, Yohan
AU  - Bosse Y
AD  - Department of Molecular Medicine, Institut Universitaire de Cardiologie et de
      Pneumologie de Quebec, Laval University, Quebec, Canada G1V 0A6.
FAU - Brandsma, Corry-Anke
AU  - Brandsma CA
AD  - Department of Pathology and Medical Biology, University of Groningen, University 
      Medical Center Groningen, Groningen 9700, The Netherlands.
FAU - Campbell, Harry
AU  - Campbell H
AD  - Usher Institute of Population Health Sciences and Informatics, University of
      Edinburgh, Teviot Place, Edinburgh EH8 9AD, Scotland, UK.
FAU - Gieger, Christian
AU  - Gieger C
AD  - Institute of Genetic Epidemiology, Helmholtz Zentrum Munchen German Research
      Center for Environmental Health, Neuherberg D-85764, Germany.
AD  - Research Unit of Molecular Epidemiology, Helmholtz Zentrum Munchen, German
      Research Center for Environmental Health, Neuherberg D-85764, Germany.
AD  - Institute of Epidemiology II, Helmholtz Zentrum Munchen German Research Center
      for Environmental Health, Neuherberg D-85764, Germany.
FAU - Glaser, Sven
AU  - Glaser S
AD  - Department of Internal Medicine B, Pneumology, Cardiology, Intensive Care,
      Weaning, Field of Research: Pneumological Epidemiology, University Medicine
      Greifswald, Greifswald 17489, Germany.
FAU - Gonzalez, Juan R
AU  - Gonzalez JR
AD  - Centre for Research in Environmental Epidemiology (CREAL), Barcelona E-08003,
      Spain.
AD  - CIBER Epidemiologia y Salud Publica (CIBERESP), Madrid 28029, Spain.
AD  - Pompeu Fabra University (UPF), Barcelona 08002, Catalonia, Spain.
FAU - Grallert, Harald
AU  - Grallert H
AD  - Research Unit of Molecular Epidemiology, Helmholtz Zentrum Munchen, German
      Research Center for Environmental Health, Neuherberg D-85764, Germany.
FAU - Hammond, Chris J
AU  - Hammond CJ
AD  - KCL Department of Twins Research and Genetic Epidemiology, King's College London,
      London WC2R 2LS, UK.
FAU - Harris, Sarah E
AU  - Harris SE
AD  - Centre for Cognitive Ageing and Cognitive Epidemiology, University of Edinburgh, 
      Edinburgh EH8 9AD, UK.
AD  - Centre for Genomic and Experimental Medicine, University of Edinburgh, Edinburgh 
      EH8 9AD, UK.
FAU - Hartikainen, Anna-Liisa
AU  - Hartikainen AL
AD  - Department of Obstetrics and Gynecology of Oulu University Hospital ,MRC of Oulu 
      University, Oulu 90220, Finland.
FAU - Heliovaara, Markku
AU  - Heliovaara M
AD  - The National Institute for Health and Welfare (THL), Helsinki FI-00271, Finland.
FAU - Henderson, John
AU  - Henderson J
AD  - School of Social and Community Medicine, University of Bristol, Bristol BS8 1TH, 
      UK.
FAU - Hocking, Lynne
AU  - Hocking L
AD  - Generation Scotland, A Collaboration between the University Medical Schools and
      NHS, Aberdeen, Dundee, Edinburgh, Glasgow EH4 2XU, UK.
AD  - Division of Applied Health Sciences, University of Aberdeen, Aberdeen, Scotland
      AB24 3FX, UK.
FAU - Horikoshi, Momoko
AU  - Horikoshi M
AD  - Wellcome Trust Centre for Human Genetics, University of Oxford, Oxford OX3 7BN,
      UK.
AD  - Oxford Centre for Diabetes, Endocrinology and Metabolism, University of Oxford,
      Oxford OX1 2JD, UK.
FAU - Hutri-Kahonen, Nina
AU  - Hutri-Kahonen N
AD  - Department of Pediatrics, Tampere University Hospital, Tampere 33521, Finland.
AD  - Department of Pediatrics, University of Tampere School of Medicine, Tampere
      FI-33520, Finland.
FAU - Ingelsson, Erik
AU  - Ingelsson E
AD  - Wellcome Trust Centre for Human Genetics, University of Oxford, Oxford OX3 7BN,
      UK.
AD  - Department of Medical Sciences, Molecular Epidemiology and Science for Life
      Laboratory, Uppsala University, Uppsala 751 23, Sweden.
AD  - Department of Medicine, Division of Cardiovascular Medicine, Stanford University 
      School of Medicine, Stanford, California 94305, USA.
FAU - Johansson, Asa
AU  - Johansson A
AD  - Department of Immunology, Genetics, and Pathology, Biomedical Center, SciLifeLab 
      Uppsala, Uppsala University, Uppsala 751 23, Sweden.
AD  - Uppsala Clinical Research Centre, Uppsala University, Uppsala 751 23, Sweden.
FAU - Kemp, John P
AU  - Kemp JP
AD  - School of Social and Community Medicine, University of Bristol, Bristol BS8 1TH, 
      UK.
AD  - Diamantina Institute, Translational Research Institute, University of Queensland,
      Brisbane, Queensland QLD 4072, Australia.
AD  - MRC Integrative Epidemiology Unit, Bristol BS8 1TH, UK.
FAU - Kolcic, Ivana
AU  - Kolcic I
AD  - Department of Public Health, Faculty of Medicine, University of Split, Split
      21000, Croatia.
FAU - Kumar, Ashish
AU  - Kumar A
AD  - Swiss Tropical and Public Health Institute, Basel 4051, Switzerland.
AD  - University of Basel, Basel 4001, Switzerland.
AD  - Wellcome Trust Centre for Human Genetics, University of Oxford, Oxford OX3 7BN,
      UK.
AD  - Institute of Environmental Medicine, Karolinska Institutet, Stockholm SE-171 7,
      Sweden.
FAU - Lind, Lars
AU  - Lind L
AD  - Department of Medical Sciences, Uppsala University, Uppsala 751 23, Sweden.
FAU - Melen, Erik
AU  - Melen E
AD  - Institute of Environmental Medicine, Karolinska Institutet and Sachs' Children's 
      Hospital, Stockholm SE-171 7, Sweden.
FAU - Musk, Arthur W
AU  - Musk AW
AD  - Busselton Population Medical Research Institute, Busselton, Western Australia
      6280, Australia.
AD  - Department of Respiratory Medicine, Sir Charles Gairdner Hospital, Western
      Australia 6009, Australia.
AD  - School of Medicine and Pharmacology, The University of Western Australia, Western
      Australia 6009, Australia.
FAU - Navarro, Pau
AU  - Navarro P
AD  - MRC Human Genetics Unit, MRC Institute of Genetics and Molecular Medicine,
      University of Edinburgh, Edinburgh, Scotland EH8 9AD, UK.
FAU - Nickle, David C
AU  - Nickle DC
AD  - Genetics and Pharmacogenomics, Merck Research Labs, Boston, Massachusetts 02115, 
      USA.
FAU - Padmanabhan, Sandosh
AU  - Padmanabhan S
AD  - Generation Scotland, A Collaboration between the University Medical Schools and
      NHS, Aberdeen, Dundee, Edinburgh, Glasgow EH4 2XU, UK.
AD  - Division of Cardiovascular and Medical Sciences, University of Glasgow, Glasgow
      G12 8TA, Scotland, UK.
FAU - Raitakari, Olli T
AU  - Raitakari OT
AD  - Department of Clinical Physiology and Nuclear Medicine, Turku University
      Hospital, Turku 20520, Finland.
AD  - Research Centre of Applied and Preventive Cardiovascular Medicine, University of 
      Turku, Turku 20014, Finland.
FAU - Ried, Janina S
AU  - Ried JS
AD  - Institute of Genetic Epidemiology, Helmholtz Zentrum Munchen German Research
      Center for Environmental Health, Neuherberg D-85764, Germany.
FAU - Ripatti, Samuli
AU  - Ripatti S
AD  - Institute for Molecular Medicine Finland (FIMM), University of Helsinki, Helsinki
      FI-00014, Finland.
AD  - Department of Public Health, University of Helsinki, Helsinki FI-00014, Finland.
AD  - Department of Human Genomics, Wellcome Trust Sanger Institute, Hinxton, Cambridge
      CB10 1SA, UK.
FAU - Schulz, Holger
AU  - Schulz H
AD  - Institute of Epidemiology I, Helmholtz Zentrum Munchen, German Research Center
      for Environmental Health, Neuherberg D-85764, Germany.
AD  - Comprehensive Pneumology Center Munich (CPC-M), Member of the German Center for
      Lung Research, Munich 85764, Germany.
FAU - Scott, Robert A
AU  - Scott RA
AD  - MRC Epidemiology Unit, University of Cambridge School of Clinical Medicine,
      Institute of Metabolic Science, Cambridge Biomedical Campus, Cambridge CB2 0SL,
      UK.
FAU - Sin, Don D
AU  - Sin DD
AD  - University of British Columbia Centre for Heart Lung Innovation, St Paul's
      Hospital, Vancouver, British Columbia, Canada V6Z 1Y6.
AD  - Respiratory Division, University of British Columbia, Vancouver, British
      Columbia, Canada V6T 1Z4.
FAU - Starr, John M
AU  - Starr JM
AD  - Centre for Cognitive Ageing and Cognitive Epidemiology, University of Edinburgh, 
      Edinburgh EH8 9AD, UK.
AD  - Alzheimer Scotland Research Centre, University of Edinburgh, Edinburgh EH8 9AD,
      UK.
CN  - UK BiLEVE
FAU - Vinuela, Ana
AU  - Vinuela A
AD  - KCL Department of Twins Research and Genetic Epidemiology, King's College London,
      London WC2R 2LS, UK.
FAU - Volzke, Henry
AU  - Volzke H
AD  - University Medicine Greifswald, Community Medicine, SHIP-Clinical Epidemiological
      Research, Greifswald 17489, Germany.
FAU - Wild, Sarah H
AU  - Wild SH
AD  - Usher Institute of Population Health Sciences and Informatics, University of
      Edinburgh, Teviot Place, Edinburgh EH8 9AD, Scotland, UK.
FAU - Wright, Alan F
AU  - Wright AF
AD  - MRC Human Genetics Unit, MRC Institute of Genetics and Molecular Medicine,
      University of Edinburgh, Edinburgh, Scotland EH8 9AD, UK.
FAU - Zemunik, Tatijana
AU  - Zemunik T
AD  - Department of Medical Biology, Faculty of Medicine, University of Split, Split
      21000, Croatia.
FAU - Jarvis, Deborah L
AU  - Jarvis DL
AD  - Respiratory Epidemiology and Public Health, Imperial College London, London SW7
      2AZ, UK.
AD  - MRC Health Protection Agency (HPA) Centre for Environment and Health, Imperial
      College London, London SW7 2AZ, UK.
FAU - Spector, Tim D
AU  - Spector TD
AD  - KCL Department of Twins Research and Genetic Epidemiology, King's College London,
      London WC2R 2LS, UK.
FAU - Evans, David M
AU  - Evans DM
AD  - School of Social and Community Medicine, University of Bristol, Bristol BS8 1TH, 
      UK.
AD  - Diamantina Institute, Translational Research Institute, University of Queensland,
      Brisbane, Queensland QLD 4072, Australia.
AD  - MRC Integrative Epidemiology Unit, Bristol BS8 1TH, UK.
FAU - Lehtimaki, Terho
AU  - Lehtimaki T
AD  - Department of Clinical Chemistry, Fimlab Laboratories, Tampere FI-33101, Finland.
AD  - Department of Clinical Chemistry, University of Tampere School of Medicine,
      Tampere FI-33520, Finland.
FAU - Vitart, Veronique
AU  - Vitart V
AD  - MRC Human Genetics Unit, MRC Institute of Genetics and Molecular Medicine,
      University of Edinburgh, Edinburgh, Scotland EH8 9AD, UK.
FAU - Kahonen, Mika
AU  - Kahonen M
AD  - Department of Clinical Physiology, University of Tampere and Tampere University
      Hospital, Tampere 33521, Finland.
FAU - Gyllensten, Ulf
AU  - Gyllensten U
AD  - Department of Immunology, Genetics, and Pathology, Biomedical Center, SciLifeLab 
      Uppsala, Uppsala University, Uppsala 751 23, Sweden.
FAU - Rudan, Igor
AU  - Rudan I
AD  - Usher Institute of Population Health Sciences and Informatics, University of
      Edinburgh, Teviot Place, Edinburgh EH8 9AD, Scotland, UK.
AD  - Centre for Population Health Sciences, Medical School, University of Edinburgh,
      Edinburgh EH8 9AD, Scotland, UK.
FAU - Deary, Ian J
AU  - Deary IJ
AD  - Centre for Cognitive Ageing and Cognitive Epidemiology, University of Edinburgh, 
      Edinburgh EH8 9AD, UK.
AD  - Department of Psychology, University of Edinburgh, Edinburgh EH8 9AD, UK.
FAU - Karrasch, Stefan
AU  - Karrasch S
AD  - Institute of Epidemiology I, Helmholtz Zentrum Munchen, German Research Center
      for Environmental Health, Neuherberg D-85764, Germany.
AD  - Institute of General Practice, University Hospital Klinikum rechts der Isar,
      Technische Universitat Munchen, Munich D - 81675, Germany.
AD  - Institute and Outpatient Clinic for Occupational, Social and Environmental
      Medicine, Ludwig-Maximilians-Universitat, Munich 80539, Germany.
FAU - Probst-Hensch, Nicole M
AU  - Probst-Hensch NM
AD  - Swiss Tropical and Public Health Institute, Basel 4051, Switzerland.
AD  - University of Basel, Basel 4001, Switzerland.
FAU - Heinrich, Joachim
AU  - Heinrich J
AD  - Institute of Epidemiology I, Helmholtz Zentrum Munchen, German Research Center
      for Environmental Health, Neuherberg D-85764, Germany.
AD  - Comprehensive Pneumology Center Munich (CPC-M), Member of the German Center for
      Lung Research, Munich 85764, Germany.
AD  - University Hospital Munich, Institute and Outpatient Clinic for Occupational,
      Social and Environmental Medicine, Ludwig-Maximilian University Munich, Munich
      80539, Germany.
FAU - Stubbe, Beate
AU  - Stubbe B
AD  - Department of Internal Medicine B, Pneumology, Cardiology, Intensive Care,
      Weaning, Field of Research: Pneumological Epidemiology, University Medicine
      Greifswald, Greifswald 17489, Germany.
FAU - Wilson, James F
AU  - Wilson JF
AD  - MRC Human Genetics Unit, MRC Institute of Genetics and Molecular Medicine,
      University of Edinburgh, Edinburgh, Scotland EH8 9AD, UK.
AD  - Usher Institute of Population Health Sciences and Informatics, University of
      Edinburgh, Teviot Place, Edinburgh EH8 9AD, Scotland, UK.
FAU - Wareham, Nicholas J
AU  - Wareham NJ
AD  - MRC Epidemiology Unit, University of Cambridge School of Clinical Medicine,
      Institute of Metabolic Science, Cambridge Biomedical Campus, Cambridge CB2 0SL,
      UK.
FAU - James, Alan L
AU  - James AL
AD  - Busselton Population Medical Research Institute, Busselton, Western Australia
      6280, Australia.
AD  - Department of Pulmonary Physiology and Sleep Medicine, Sir Charles Gairdner
      Hospital, Western Australia 6009, Australia.
AD  - School of Medicine and Pharmacology, The University of Western Australia, Western
      Australia 6009, Australia.
FAU - Morris, Andrew P
AU  - Morris AP
AD  - Wellcome Trust Centre for Human Genetics, University of Oxford, Oxford OX3 7BN,
      UK.
AD  - Department of Biostatistics, University of Liverpool, Liverpool L69 7ZX, UK.
AD  - Estonian Genome Centre, University of Tartu, Tartu 50090, Estonia.
FAU - Jarvelin, Marjo-Riitta
AU  - Jarvelin MR
AD  - Department of Epidemiology and Biostatistics, MRC -PHE Centre for Environment
      &Health, School of Public Health, Imperial College London, London SW7 2AZ, UK.
AD  - Center for Life Course Epidemiology, Faculty of Medicine, P.O.Box 5000, FI-90014 
      University of Oulu, Oulu FI-01051, Finland.
AD  - Biocenter Oulu, P.O.Box 5000, Aapistie 5A, FI-90014 University of Oulu, Oulu
      FI-01051, Finland.
AD  - Unit of Primary Care, Oulu University Hospital, Kajaanintie 50, P.O.Box 20,
      FI-90220 Oulu, 90029 OYS, Finland.
FAU - Hayward, Caroline
AU  - Hayward C
AD  - Generation Scotland, A Collaboration between the University Medical Schools and
      NHS, Aberdeen, Dundee, Edinburgh, Glasgow EH4 2XU, UK.
FAU - Sayers, Ian
AU  - Sayers I
AD  - Division of Respiratory Medicine, Queen's Medical Centre, University of
      Nottingham, Nottingham NG7 2RD, UK.
FAU - Strachan, David P
AU  - Strachan DP
AD  - Population Health Research Institute, St George's, University of London, Cranmer 
      Terrace, London WC1B 5DN, UK.
FAU - Hall, Ian P
AU  - Hall IP
AD  - Division of Respiratory Medicine, Queen's Medical Centre, University of
      Nottingham, Nottingham NG7 2RD, UK.
FAU - Tobin, Martin D
AU  - Tobin MD
AD  - Genetic Epidemiology Group, Department of Health Sciences, University of
      Leicester, Leicester LE1 7RH, UK.
AD  - National Institute for Health Research (NIHR) Leicester Respiratory Biomedical
      Research Unit, Glenfield Hospital, Leicester LE3 9QP, UK.
LA  - eng
GR  - 068545/Z/02/Wellcome Trust/United Kingdom
GR  - 076113/B/04/Z/Wellcome Trust/United Kingdom
GR  - 079895/Wellcome Trust/United Kingdom
GR  - 092731/Wellcome Trust/United Kingdom
GR  - 1R01EY018246/EY/NEI NIH HHS/United States
GR  - 1RL1MH083268-01/MH/NIMH NIH HHS/United States
GR  - 5R01HL087679-02/HL/NHLBI NIH HHS/United States
GR  - 5R01MH63706:02/MH/NIMH NIH HHS/United States
GR  - BB/F019394/1/Biotechnology and Biological Sciences Research Council/United
      Kingdom
GR  - CZB/4/505/Chief Scientist Office/United Kingdom
GR  - CZD/16/6/4/Chief Scientist Office/United Kingdom
GR  - ETM/55/Chief Scientist Office/United Kingdom
GR  - G0000934/Medical Research Council/United Kingdom
GR  - G0500539/Medical Research Council/United Kingdom
GR  - G0501942/Medical Research Council/United Kingdom
GR  - G0600705/Medical Research Council/United Kingdom
GR  - G0902313/Medical Research Council/United Kingdom
GR  - G1000861/Medical Research Council/United Kingdom
GR  - G1002319/Medical Research Council/United Kingdom
GR  - MC_PC_12010/Medical Research Council/United Kingdom
GR  - MC_PC_U127561128/Medical Research Council/United Kingdom
GR  - MC_U106179471/Medical Research Council/United Kingdom
GR  - MC_UU_12013/4/Medical Research Council/United Kingdom
GR  - MC_UU_12015/1/Medical Research Council/United Kingdom
GR  - MR/K026992/1/Medical Research Council/United Kingdom
GR  - MR/L01341X/1/Medical Research Council/United Kingdom
GR  - SRF/01/010/Department of Health/United Kingdom
GR  - U01 DK062418/DK/NIDDK NIH HHS/United States
GR  - WT 084703MA/Wellcome Trust/United Kingdom
GR  - WT064890/Wellcome Trust/United Kingdom
GR  - WT090532/Wellcome Trust/United Kingdom
GR  - WT098017/Wellcome Trust/United Kingdom
PT  - Journal Article
PT  - Research Support, N.I.H., Extramural
PT  - Research Support, Non-U.S. Gov't
DEP - 20151204
PL  - England
TA  - Nat Commun
JT  - Nature communications
JID - 101528555
SB  - IM
MH  - Adult
MH  - Aged
MH  - Aged, 80 and over
MH  - European Continental Ancestry Group/genetics
MH  - Female
MH  - Forced Expiratory Volume
MH  - *Genome-Wide Association Study
MH  - Humans
MH  - Lung/*physiopathology
MH  - Lung Diseases/*genetics/physiopathology
MH  - Male
MH  - Middle Aged
MH  - Polymorphism, Single Nucleotide
MH  - Young Adult
PMC - PMC4686825
OID - NLM: PMC4686825
IR  - Deloukas P
FIR - Deloukas, Panos
IR  - Hansell AL
FIR - Hansell, Anna L
IR  - Hubbard R
FIR - Hubbard, Richard
IR  - Jackson VE
FIR - Jackson, Victoria E
IR  - Marchini J
FIR - Marchini, Jonathan
IR  - Pavord I
FIR - Pavord, Ian
IR  - Thomson NC
FIR - Thomson, Neil C
IR  - Zeggini E
FIR - Zeggini, Eleftheria
EDAT- 2015/12/05 06:00
MHDA- 2016/06/30 06:00
CRDT- 2015/12/05 06:00
PHST- 2015/02/05 [received]
PHST- 2015/09/17 [accepted]
AID - ncomms9658 [pii]
AID - 10.1038/ncomms9658 [doi]
PST - epublish
SO  - Nat Commun. 2015 Dec 4;6:8658. doi: 10.1038/ncomms9658.

PMID- 26631737
OWN - NLM
STAT- MEDLINE
DA  - 20160224
DCOM- 20160706
LR  - 20160719
IS  - 1939-327X (Electronic)
IS  - 0012-1797 (Linking)
VI  - 65
IP  - 3
DP  - 2016 Mar
TI  - Genome-wide Association Studies Identify Genetic Loci Associated With Albuminuria
      in Diabetes.
PG  - 803-17
LID - 10.2337/db15-1313 [doi]
AB  - Elevated concentrations of albumin in the urine, albuminuria, are a hallmark of
      diabetic kidney disease and are associated with an increased risk for end-stage
      renal disease and cardiovascular events. To gain insight into the
      pathophysiological mechanisms underlying albuminuria, we conducted meta-analyses 
      of genome-wide association studies and independent replication in up to 5,825
      individuals of European ancestry with diabetes and up to 46,061 without diabetes,
      followed by functional studies. Known associations of variants in CUBN, encoding 
      cubilin, with the urinary albumin-to-creatinine ratio (UACR) were confirmed in
      the overall sample (P = 2.4 x 10(-10)). Gene-by-diabetes interactions were
      detected and confirmed for variants in HS6ST1 and near RAB38/CTSC. Single
      nucleotide polymorphisms at these loci demonstrated a genetic effect on UACR in
      individuals with but not without diabetes. The change in the average UACR per
      minor allele was 21% for HS6ST1 (P = 6.3 x 10(-7)) and 13% for RAB38/CTSC (P =
      5.8 x 10(-7)). Experiments using streptozotocin-induced diabetic Rab38 knockout
      and control rats showed higher urinary albumin concentrations and reduced amounts
      of megalin and cubilin at the proximal tubule cell surface in Rab38 knockout
      versus control rats. Relative expression of RAB38 was higher in tubuli of
      patients with diabetic kidney disease compared with control subjects. The loci
      identified here confirm known pathways and highlight novel pathways influencing
      albuminuria.
CI  - (c) 2016 by the American Diabetes Association. Readers may use this article as
      long as the work is properly cited, the use is educational and not for profit,
      and the work is not altered.
FAU - Teumer, Alexander
AU  - Teumer A
AD  - Institute for Community Medicine, University Medicine Greifswald, Greifswald,
      Germany German Center for Cardiovascular Research (DZHK), partner site
      Greifswald, Greifswald, Germany anna.koettgen@uniklinik-freiburg.de
      ateumer@uni-greifswald.de foxca@nhlbi.nih.gov cristian.pattaro@eurac.edu.
FAU - Tin, Adrienne
AU  - Tin A
AD  - Department of Epidemiology, Johns Hopkins Bloomberg School of Public Health,
      Baltimore, MD.
FAU - Sorice, Rossella
AU  - Sorice R
AD  - Institute of Genetics and Biophysics, "Adriano-Buzzati Traverso," Consiglio
      Nazionale delle Ricerche, Naples, Italy.
FAU - Gorski, Mathias
AU  - Gorski M
AD  - Department of Genetic Epidemiology, Institute of Epidemiology and Preventive
      Medicine, University of Regensburg, Regensburg, Germany Department of Nephrology,
      University Hospital Regensburg, Regensburg, Germany.
FAU - Yeo, Nan Cher
AU  - Yeo NC
AD  - Department of Physiology, Medical College of Wisconsin, Milwaukee, WI.
FAU - Chu, Audrey Y
AU  - Chu AY
AD  - Preventive Medicine, Brigham and Women's Hospital, Boston, MA National Heart,
      Lung, and Blood Institute's Framingham Heart Study and the Center for Population 
      Studies, Framingham, MA.
FAU - Li, Man
AU  - Li M
AD  - Department of Epidemiology, Johns Hopkins Bloomberg School of Public Health,
      Baltimore, MD.
FAU - Li, Yong
AU  - Li Y
AD  - Renal Division, Medical Center, University of Freiburg, Freiburg, Germany.
FAU - Mijatovic, Vladan
AU  - Mijatovic V
AD  - Department of Life and Reproduction Sciences, University of Verona, Verona,
      Italy.
FAU - Ko, Yi-An
AU  - Ko YA
AD  - Renal-Electrolyte and Hypertension Division, University of Pennsylvania,
      Philadelphia, PA.
FAU - Taliun, Daniel
AU  - Taliun D
AD  - Center for Biomedicine, European Academy of Bozen/Bolzano (EURAC), affiliated to 
      the University of Lubeck, Bolzano, Italy.
FAU - Luciani, Alessandro
AU  - Luciani A
AD  - Institute of Physiology, Mechanisms of Inherited Kidney Disorders Group,
      University of Zurich, Zurich, Switzerland.
FAU - Chen, Ming-Huei
AU  - Chen MH
AD  - Department of Neurology, Boston University School of Medicine, Boston, MA
      Department of Biostatistics, Boston University School of Public Health, Boston,
      MA.
FAU - Yang, Qiong
AU  - Yang Q
AD  - Department of Biostatistics, Boston University School of Public Health, Boston,
      MA.
FAU - Foster, Meredith C
AU  - Foster MC
AD  - Tufts Medical Center, Boston, MA.
FAU - Olden, Matthias
AU  - Olden M
AD  - Department of Genetic Epidemiology, Institute of Epidemiology and Preventive
      Medicine, University of Regensburg, Regensburg, Germany Department of
      Epidemiology and Preventive Medicine, Regensburg University Medical Center,
      Regensburg, Germany.
FAU - Hiraki, Linda T
AU  - Hiraki LT
AD  - Genetics and Genome Biology Program, The Hospital for Sick Children Research
      Institute, Toronto, Ontario, Canada.
FAU - Tayo, Bamidele O
AU  - Tayo BO
AD  - Loyola University Chicago, Maywood, IL.
FAU - Fuchsberger, Christian
AU  - Fuchsberger C
AD  - Center for Biomedicine, European Academy of Bozen/Bolzano (EURAC), affiliated to 
      the University of Lubeck, Bolzano, Italy.
FAU - Dieffenbach, Aida Karina
AU  - Dieffenbach AK
AD  - Division of Clinical Epidemiology and Aging Research, German Cancer Research
      Center (DKFZ), Heidelberg, Germany German Cancer Consortium (DKTK), Heidelberg,
      Germany.
FAU - Shuldiner, Alan R
AU  - Shuldiner AR
AD  - Department of Medicine, University of Maryland School of Medicine, Baltimore, MD.
FAU - Smith, Albert V
AU  - Smith AV
AD  - Icelandic Heart Association, Kopavogur, Iceland Faculty of Medicine, University
      of Iceland, Reykjavik, Iceland.
FAU - Zappa, Allison M
AU  - Zappa AM
AD  - Human and Molecular Genetics Center, Medical College of Wisconsin, Milwaukee, WI.
FAU - Lupo, Antonio
AU  - Lupo A
AD  - Renal Unit, Department of Medicine, University of Verona, Verona, Italy.
FAU - Kollerits, Barbara
AU  - Kollerits B
AD  - Division of Genetic Epidemiology, Medical University of Innsbruck, Innsbruck,
      Austria.
FAU - Ponte, Belen
AU  - Ponte B
AD  - Nephrology Division, Department of Specialties of Internal Medicine, Geneva
      University Hospitals, Geneva, Switzerland.
FAU - Stengel, Benedicte
AU  - Stengel B
AD  - INSERM U-1018, Centre de recherche en epidemiologie et sante des populations
      (CESP) Team 5, Villejuif, France UMRS 1018, Centre de recherche en epidemiologie 
      et sante des populations (CESP) Team 5, Univ Paris Sud, Univ Versailles, St.
      Quentin, France.
FAU - Kramer, Bernhard K
AU  - Kramer BK
AD  - Fifth Department of Medicine, University Medical Centre Mannheim, University of
      Heidelberg, Mannheim, Germany.
FAU - Paulweber, Bernhard
AU  - Paulweber B
AD  - First Department of Internal Medicine, Paracelsus Medical University/Salzburger
      Landeskliniken, Salzburg, Austria.
FAU - Mitchell, Braxton D
AU  - Mitchell BD
AD  - Department of Medicine, University of Maryland School of Medicine, Baltimore, MD.
FAU - Hayward, Caroline
AU  - Hayward C
AD  - Medical Research Council Human Genetics Unit, Institute of Genetics and Molecular
      Medicine, University of Edinburgh, Edinburgh, Scotland, U.K.
FAU - Helmer, Catherine
AU  - Helmer C
AD  - INSERM U897, Bordeaux University, Institut de Sante Publique, d'Epidemiologie et 
      de Developpement (ISPED), Bordeaux, France.
FAU - Meisinger, Christa
AU  - Meisinger C
AD  - Institute of Epidemiology II, Helmholtz Zentrum Munchen, German Research Center
      for Environmental Health, Neuherberg, Germany.
FAU - Gieger, Christian
AU  - Gieger C
AD  - Institute of Genetic Epidemiology, Helmholtz Zentrum Munchen, German Research
      Center for Environmental Health, Neuherberg, Germany.
FAU - Shaffer, Christian M
AU  - Shaffer CM
AD  - Vanderbilt University School of Medicine, Nashville, TN.
FAU - Muller, Christian
AU  - Muller C
AD  - University Heart Center Hamburg, Hamburg, Germany German Center for
      Cardiovascular Research (DZHK e.V.), partner site Hamburg, Lubeck, Kiel, Germany.
FAU - Langenberg, Claudia
AU  - Langenberg C
AD  - Medical Research Council Epidemiology Unit, University of Cambridge School of
      Clinical Medicine, Cambridge, U.K.
FAU - Ackermann, Daniel
AU  - Ackermann D
AD  - University Clinic for Nephrology, Hypertension and Clinical Pharmacology,
      Inselspital, Bern University Hospital and University of Bern, Bern, Switzerland.
FAU - Siscovick, David
AU  - Siscovick D
AD  - Cardiovascular Health Research Unit, Departments of Epidemiology and Medicine,
      University of Washington, Seattle, WA.
CN  - DCCT/EDIC
FAU - Boerwinkle, Eric
AU  - Boerwinkle E
AD  - Human Genetics Center, University of Texas Health Science Center, Houston, TX.
FAU - Kronenberg, Florian
AU  - Kronenberg F
AD  - Division of Genetic Epidemiology, Medical University of Innsbruck, Innsbruck,
      Austria.
FAU - Ehret, Georg B
AU  - Ehret GB
AD  - Cardiology, Department of Specialties of Internal Medicine, Geneva University
      Hospitals, Geneva, Switzerland.
FAU - Homuth, Georg
AU  - Homuth G
AD  - Interfaculty Institute for Genetics and Functional Genomics, University Medicine 
      Greifswald, Greifswald, Germany.
FAU - Waeber, Gerard
AU  - Waeber G
AD  - Department of Internal Medicine, Lausanne University Hospital, Lausanne,
      Switzerland.
FAU - Navis, Gerjan
AU  - Navis G
AD  - Department of Internal Medicine, University Medical Center Groningen, University 
      of Groningen, Groningen, the Netherlands.
FAU - Gambaro, Giovanni
AU  - Gambaro G
AD  - Division of Nephrology, Department of Internal Medicine and Medical Specialties, 
      Columbus-Gemelli University Hospital, Catholic University, Rome, Italy.
FAU - Malerba, Giovanni
AU  - Malerba G
AD  - Department of Life and Reproduction Sciences, University of Verona, Verona,
      Italy.
FAU - Eiriksdottir, Gudny
AU  - Eiriksdottir G
AD  - Icelandic Heart Association, Kopavogur, Iceland.
FAU - Li, Guo
AU  - Li G
AD  - Cardiovascular Health Research Unit, Departments of Epidemiology and Medicine,
      University of Washington, Seattle, WA.
FAU - Wichmann, H Erich
AU  - Wichmann HE
AD  - Institute of Epidemiology I, Helmholtz Zentrum Munchen, German Research Center
      for Environmental Health, Neuherberg, Germany Institute of Medical Informatics,
      Biometry and Epidemiology, Ludwig-Maximilians-Universitat, Munich, Germany
      Institute of Medical Statistics and Epidemiology, Technical University Munich,
      Munich, Germany.
FAU - Grallert, Harald
AU  - Grallert H
AD  - Institute of Epidemiology II, Helmholtz Zentrum Munchen, German Research Center
      for Environmental Health, Neuherberg, Germany Research Unit of Molecular
      Epidemiology, Helmholtz Zentrum Munchen, German Research Center for Environmental
      Health, Neuherberg, Germany German Center for Diabetes Research (DZD),
      Neuherberg, Germany.
FAU - Wallaschofski, Henri
AU  - Wallaschofski H
AD  - Institute of Clinical Chemistry and Laboratory Medicine, University Medicine
      Greifswald, Greifswald, Germany.
FAU - Volzke, Henry
AU  - Volzke H
AD  - Institute for Community Medicine, University Medicine Greifswald, Greifswald,
      Germany German Center for Cardiovascular Research (DZHK), partner site
      Greifswald, Greifswald, Germany.
FAU - Brenner, Herrmann
AU  - Brenner H
AD  - Division of Clinical Epidemiology and Aging Research, German Cancer Research
      Center (DKFZ), Heidelberg, Germany.
FAU - Kramer, Holly
AU  - Kramer H
AD  - Loyola University Chicago, Maywood, IL.
FAU - Mateo Leach, I
AU  - Mateo Leach I
AD  - Department of Cardiology, University Medical Center Groningen, University of
      Groningen, Groningen, the Netherlands.
FAU - Rudan, Igor
AU  - Rudan I
AD  - Centre for Population Health Sciences, University of Edinburgh, Edinburgh,
      Scotland, U.K.
FAU - Hillege, Hans L
AU  - Hillege HL
AD  - Nephrology, Department of Internal Medicine, University Medical Center Groningen,
      University of Groningen, Groningen, the Netherlands.
FAU - Beckmann, Jacques S
AU  - Beckmann JS
AD  - Service of Medical Genetics, Centre Hospitalier Universitaire Vaudois and
      University of Lausanne, Lausanne, Switzerland Swiss Institute of Bioinformatics, 
      Lausanne, Switzerland.
FAU - Lambert, Jean Charles
AU  - Lambert JC
AD  - INSERM UMR 1167 "Risk factors and molecular determinants of aging-related
      diseases," Institut Pasteur de Lille, Lille, France.
FAU - Luan, Jian'an
AU  - Luan J
AD  - Medical Research Council Epidemiology Unit, University of Cambridge School of
      Clinical Medicine, Cambridge, U.K.
FAU - Zhao, Jing Hua
AU  - Zhao JH
AD  - Medical Research Council Epidemiology Unit, University of Cambridge School of
      Clinical Medicine, Cambridge, U.K.
FAU - Chalmers, John
AU  - Chalmers J
AD  - The George Institute for Global Health, University of Sydney, Camperdown, New
      South Wales, Australia.
FAU - Coresh, Josef
AU  - Coresh J
AD  - Department of Epidemiology, Johns Hopkins Bloomberg School of Public Health,
      Baltimore, MD Welch Center for Prevention, Epidemiology and Clinical Research,
      Baltimore, MD.
FAU - Denny, Joshua C
AU  - Denny JC
AD  - Vanderbilt University School of Medicine, Nashville, TN.
FAU - Butterbach, Katja
AU  - Butterbach K
AD  - Division of Clinical Epidemiology and Aging Research, German Cancer Research
      Center (DKFZ), Heidelberg, Germany.
FAU - Launer, Lenore J
AU  - Launer LJ
AD  - Laboratory of Epidemiology and Population Sciences, Intramural Research Program, 
      National Institute on Aging, National Institutes of Health, Bethesda, MD.
FAU - Ferrucci, Luigi
AU  - Ferrucci L
AD  - Clinical Research Branch, National Institute on Aging, Baltimore, MD.
FAU - Kedenko, Lyudmyla
AU  - Kedenko L
AD  - First Department of Internal Medicine, Paracelsus Medical University/Salzburger
      Landeskliniken, Salzburg, Austria.
FAU - Haun, Margot
AU  - Haun M
AD  - Division of Genetic Epidemiology, Medical University of Innsbruck, Innsbruck,
      Austria.
FAU - Metzger, Marie
AU  - Metzger M
AD  - INSERM U-1018, Centre de recherche en epidemiologie et sante des populations
      (CESP) Team 5, Villejuif, France UMRS 1018, Centre de recherche en epidemiologie 
      et sante des populations (CESP) Team 5, Univ Paris Sud, Univ Versailles, St.
      Quentin, France.
FAU - Woodward, Mark
AU  - Woodward M
AD  - Department of Epidemiology, Johns Hopkins Bloomberg School of Public Health,
      Baltimore, MD The George Institute for Global Health, University of Sydney,
      Camperdown, New South Wales, Australia The George Institute for Global Health,
      Nuffield Department of Population Health, University of Oxford, Oxford, U.K.
FAU - Hoffman, Matthew J
AU  - Hoffman MJ
AD  - Department of Physiology, Medical College of Wisconsin, Milwaukee, WI.
FAU - Nauck, Matthias
AU  - Nauck M
AD  - German Center for Cardiovascular Research (DZHK), partner site Greifswald,
      Greifswald, Germany Institute of Clinical Chemistry and Laboratory Medicine,
      University Medicine Greifswald, Greifswald, Germany.
FAU - Waldenberger, Melanie
AU  - Waldenberger M
AD  - Institute of Epidemiology II, Helmholtz Zentrum Munchen, German Research Center
      for Environmental Health, Neuherberg, Germany.
FAU - Pruijm, Menno
AU  - Pruijm M
AD  - Service of Nephrology, Lausanne University Hospital, Lausanne, Switzerland.
FAU - Bochud, Murielle
AU  - Bochud M
AD  - University Institute of Social and Preventive Medicine, Centre Hospitalier
      Universitaire Vaudois and University of Lausanne, Epalinges, Switzerland.
FAU - Rheinberger, Myriam
AU  - Rheinberger M
AD  - Department of Nephrology, University Hospital Regensburg, Regensburg, Germany.
FAU - Verweij, Niek
AU  - Verweij N
AD  - Department of Cardiology, University Medical Center Groningen, University of
      Groningen, Groningen, the Netherlands.
FAU - Wareham, Nicholas J
AU  - Wareham NJ
AD  - Medical Research Council Epidemiology Unit, University of Cambridge School of
      Clinical Medicine, Cambridge, U.K.
FAU - Endlich, Nicole
AU  - Endlich N
AD  - Institute of Anatomy and Cell Biology, University Medicine Greifswald,
      Greifswald, Germany.
FAU - Soranzo, Nicole
AU  - Soranzo N
AD  - Human Genetics, Wellcome Trust Sanger Institute, Hinxton, U.K. Department of
      Haematology, University of Cambridge, Cambridge, U.K.
FAU - Polasek, Ozren
AU  - Polasek O
AD  - Croatian Centre for Global Health, Faculty of Medicine, University of Split,
      Split, Croatia.
FAU - van der Harst, Pim
AU  - van der Harst P
AD  - Nephrology, Department of Internal Medicine, University Medical Center Groningen,
      University of Groningen, Groningen, the Netherlands.
FAU - Pramstaller, Peter Paul
AU  - Pramstaller PP
AD  - Center for Biomedicine, European Academy of Bozen/Bolzano (EURAC), affiliated to 
      the University of Lubeck, Bolzano, Italy.
FAU - Vollenweider, Peter
AU  - Vollenweider P
AD  - Department of Internal Medicine, Lausanne University Hospital, Lausanne,
      Switzerland.
FAU - Wild, Philipp S
AU  - Wild PS
AD  - Center for Thrombosis and Hemostasis (CTH), University Medical Center of the
      Johannes Gutenberg, University Mainz, Mainz, Germany Preventive Cardiology and
      Preventive Medicine, Department of Medicine 2, University Medical Center of the
      Johannes Gutenberg, University Mainz, Mainz, Germany German Center for
      Cardiovascular Research (DZHK), Mainz, Germany.
FAU - Gansevoort, Ron T
AU  - Gansevoort RT
AD  - Nephrology, Department of Internal Medicine, University Medical Center Groningen,
      University of Groningen, Groningen, the Netherlands.
FAU - Rettig, Rainer
AU  - Rettig R
AD  - Institute of Physiology, University Medicine Greifswald, Greifswald, Germany.
FAU - Biffar, Reiner
AU  - Biffar R
AD  - Clinic for Prosthetic Dentistry, Gerostomatology and Material Science, University
      Medicine Greifswald, Greifswald, Germany.
FAU - Carroll, Robert J
AU  - Carroll RJ
AD  - Vanderbilt University School of Medicine, Nashville, TN.
FAU - Katz, Ronit
AU  - Katz R
AD  - Kidney Research Institute, Department of Medicine, University of Washington,
      Seattle, WA.
FAU - Loos, Ruth J F
AU  - Loos RJ
AD  - Medical Research Council Epidemiology Unit, University of Cambridge School of
      Clinical Medicine, Cambridge, U.K. Genetics of Obesity and Related Metabolic
      Traits Program, The Charles Bronfman Institute for Personalized Medicine, The
      Mindich Child Health and Development Institute, The Icahn School of Medicine at
      Mount Sinai, New York, NY.
FAU - Hwang, Shih-Jen
AU  - Hwang SJ
AD  - National Heart, Lung, and Blood Institute's Framingham Heart Study and the Center
      for Population Studies, Framingham, MA.
FAU - Coassin, Stefan
AU  - Coassin S
AD  - Division of Genetic Epidemiology, Medical University of Innsbruck, Innsbruck,
      Austria.
FAU - Bergmann, Sven
AU  - Bergmann S
AD  - Department of Medical Genetics, University of Lausanne, Lausanne, Switzerland.
FAU - Rosas, Sylvia E
AU  - Rosas SE
AD  - Kidney and Hypertension Section, Joslin Diabetes Center and Harvard Medical
      School, Boston, MA.
FAU - Stracke, Sylvia
AU  - Stracke S
AD  - Clinic for Internal Medicine A, University Medicine Greifswald, Greifswald,
      Germany.
FAU - Harris, Tamara B
AU  - Harris TB
AD  - Laboratory of Epidemiology and Population Sciences, Intramural Research Program, 
      National Institute on Aging, National Institutes of Health, Bethesda, MD.
FAU - Corre, Tanguy
AU  - Corre T
AD  - Department of Medical Genetics, University of Lausanne, Lausanne, Switzerland.
FAU - Zeller, Tanja
AU  - Zeller T
AD  - University Heart Center Hamburg, Hamburg, Germany German Center for
      Cardiovascular Research (DZHK e.V.), partner site Hamburg, Lubeck, Kiel, Germany.
FAU - Illig, Thomas
AU  - Illig T
AD  - Institute of Epidemiology II, Helmholtz Zentrum Munchen, German Research Center
      for Environmental Health, Neuherberg, Germany Institute for Human Genetics,
      Hannover Medical School, Hannover, Germany Hannover Unified Biobank, Hannover
      Medical School, Hannover, Germany.
FAU - Aspelund, Thor
AU  - Aspelund T
AD  - Icelandic Heart Association, Kopavogur, Iceland Faculty of Medicine, University
      of Iceland, Reykjavik, Iceland.
FAU - Tanaka, Toshiko
AU  - Tanaka T
AD  - Clinical Research Branch, National Institute on Aging, Baltimore, MD.
FAU - Lendeckel, Uwe
AU  - Lendeckel U
AD  - Institute of Medical Biochemistry and Molecular Biology, University Medicine
      Greifswald, Greifswald, Germany.
FAU - Volker, Uwe
AU  - Volker U
AD  - German Center for Cardiovascular Research (DZHK), partner site Greifswald,
      Greifswald, Germany Interfaculty Institute for Genetics and Functional Genomics, 
      University Medicine Greifswald, Greifswald, Germany.
FAU - Gudnason, Vilmundur
AU  - Gudnason V
AD  - Icelandic Heart Association, Kopavogur, Iceland Faculty of Medicine, University
      of Iceland, Reykjavik, Iceland.
FAU - Chouraki, Vincent
AU  - Chouraki V
AD  - INSERM UMR 1167 "Risk factors and molecular determinants of aging-related
      diseases," Institut Pasteur de Lille, Lille, France.
FAU - Koenig, Wolfgang
AU  - Koenig W
AD  - Abteilung Innere II, Universitatsklinikum Ulm, Ulm, Germany Deutsches Herzzentrum
      Munchen, Technische Universitat Munchen, Munich, Germany German Centre for
      Cardiovascular Research (DZHK), partner site Munich Heart Alliance, Munich,
      Germany.
FAU - Kutalik, Zoltan
AU  - Kutalik Z
AD  - Swiss Institute of Bioinformatics, Lausanne, Switzerland Department of Medical
      Genetics, University of Lausanne, Lausanne, Switzerland University Institute of
      Social and Preventive Medicine, Centre Hospitalier Universitaire Vaudois and
      University of Lausanne, Lausanne, Switzerland.
FAU - O'Connell, Jeffrey R
AU  - O'Connell JR
AD  - Department of Medicine, University of Maryland School of Medicine, Baltimore, MD.
FAU - Parsa, Afshin
AU  - Parsa A
AD  - Department of Medicine, University of Maryland School of Medicine, Baltimore, MD.
FAU - Heid, Iris M
AU  - Heid IM
AD  - Department of Genetic Epidemiology, Institute of Epidemiology and Preventive
      Medicine, University of Regensburg, Regensburg, Germany Institute of Genetic
      Epidemiology, Helmholtz Zentrum Munchen, German Research Center for Environmental
      Health, Neuherberg, Germany.
FAU - Paterson, Andrew D
AU  - Paterson AD
AD  - Genetics and Genome Biology Program, The Hospital for Sick Children Research
      Institute, Toronto, Ontario, Canada Dalla Lana School of Public Health,
      University of Toronto, Toronto, Ontario, Canada.
FAU - de Boer, Ian H
AU  - de Boer IH
AD  - Kidney Research Institute, Department of Medicine, University of Washington,
      Seattle, WA.
FAU - Devuyst, Olivier
AU  - Devuyst O
AD  - Institute of Physiology, Mechanisms of Inherited Kidney Disorders Group,
      University of Zurich, Zurich, Switzerland.
FAU - Lazar, Jozef
AU  - Lazar J
AD  - Department of Dermatology, Medical College of Wisconsin, Milwaukee, WI.
FAU - Endlich, Karlhans
AU  - Endlich K
AD  - Institute of Anatomy and Cell Biology, University Medicine Greifswald,
      Greifswald, Germany.
FAU - Susztak, Katalin
AU  - Susztak K
AD  - Renal-Electrolyte and Hypertension Division, University of Pennsylvania,
      Philadelphia, PA.
FAU - Tremblay, Johanne
AU  - Tremblay J
AD  - Centre de Recherche du Centre hospitalier de l'Universite de Montreal (CRCHUM),
      University of Montreal, CHUM Research Center, Technopile Angus, Montreal, Quebec,
      Canada.
FAU - Hamet, Pavel
AU  - Hamet P
AD  - Centre de Recherche du Centre hospitalier de l'Universite de Montreal (CRCHUM),
      University of Montreal, CHUM Research Center, Technopile Angus, Montreal, Quebec,
      Canada.
FAU - Jacob, Howard J
AU  - Jacob HJ
AD  - Department of Physiology, Medical College of Wisconsin, Milwaukee, WI.
FAU - Boger, Carsten A
AU  - Boger CA
AD  - Department of Nephrology, University Hospital Regensburg, Regensburg, Germany.
FAU - Fox, Caroline S
AU  - Fox CS
AD  - National Heart, Lung, and Blood Institute's Framingham Heart Study and the Center
      for Population Studies, Framingham, MA Division of Endocrinology, Brigham and
      Women's Hospital and Harvard Medical School, Boston, MA
      anna.koettgen@uniklinik-freiburg.de ateumer@uni-greifswald.de foxca@nhlbi.nih.gov
      cristian.pattaro@eurac.edu.
FAU - Pattaro, Cristian
AU  - Pattaro C
AD  - Center for Biomedicine, European Academy of Bozen/Bolzano (EURAC), affiliated to 
      the University of Lubeck, Bolzano, Italy anna.koettgen@uniklinik-freiburg.de
      ateumer@uni-greifswald.de foxca@nhlbi.nih.gov cristian.pattaro@eurac.edu.
FAU - Kottgen, Anna
AU  - Kottgen A
AD  - Department of Epidemiology, Johns Hopkins Bloomberg School of Public Health,
      Baltimore, MD Renal Division, Medical Center, University of Freiburg, Freiburg,
      Germany anna.koettgen@uniklinik-freiburg.de ateumer@uni-greifswald.de
      foxca@nhlbi.nih.gov cristian.pattaro@eurac.edu.
LA  - eng
GR  - 2R01-069321/PHS HHS/United States
GR  - 2R01-LM0-10098/LM/NLM NIH HHS/United States
GR  - DK-063491/DK/NIDDK NIH HHS/United States
GR  - DK0-87635/DK/NIDDK NIH HHS/United States
GR  - HHSN268200625226C/PHS HHS/United States
GR  - HHSN268201100005C/PHS HHS/United States
GR  - HHSN268201100006C/PHS HHS/United States
GR  - HHSN268201100007C/PHS HHS/United States
GR  - HHSN268201100008C/PHS HHS/United States
GR  - HHSN268201100009C/PHS HHS/United States
GR  - HHSN268201100010C/PHS HHS/United States
GR  - HHSN268201100011C/PHS HHS/United States
GR  - HHSN268201100012C/PHS HHS/United States
GR  - HHSN271201200022C/PHS HHS/United States
GR  - K12-RR0-23250/RR/NCRR NIH HHS/United States
GR  - M01-RR-00425/RR/NCRR NIH HHS/United States
GR  - M01-RR-16500/RR/NCRR NIH HHS/United States
GR  - MC_PC_U127561128/Medical Research Council/United Kingdom
GR  - MC_U106179471/Medical Research Council/United Kingdom
GR  - MC_UU_12015/1/Medical Research Council/United Kingdom
GR  - N01-AG-1-2100/AG/NIA NIH HHS/United States
GR  - N01-HC-15103/HC/NHLBI NIH HHS/United States
GR  - N01-HC-25195/HC/NHLBI NIH HHS/United States
GR  - N01-HC-35129/HC/NHLBI NIH HHS/United States
GR  - N01-HC-45133/HC/NHLBI NIH HHS/United States
GR  - N01-HC-55222/HC/NHLBI NIH HHS/United States
GR  - N01-HC-75150/HC/NHLBI NIH HHS/United States
GR  - N01-HC-85079/HC/NHLBI NIH HHS/United States
GR  - N01-HC-85086/HC/NHLBI NIH HHS/United States
GR  - N01-HC-95159/HC/NHLBI NIH HHS/United States
GR  - N01-HC-95160/HC/NHLBI NIH HHS/United States
GR  - N01-HC-95161/HC/NHLBI NIH HHS/United States
GR  - N01-HC-95162/HC/NHLBI NIH HHS/United States
GR  - N01-HC-95163/HC/NHLBI NIH HHS/United States
GR  - N01-HC-95164/HC/NHLBI NIH HHS/United States
GR  - N01-HC-95165/HC/NHLBI NIH HHS/United States
GR  - N01-HC-95166/HC/NHLBI NIH HHS/United States
GR  - N01-HC-95167/HC/NHLBI NIH HHS/United States
GR  - N01-HC-95168/HC/NHLBI NIH HHS/United States
GR  - N01-HC-95169/HC/NHLBI NIH HHS/United States
GR  - N02-HL-6-4278/HL/NHLBI NIH HHS/United States
GR  - P30-DK0-72488/DK/NIDDK NIH HHS/United States
GR  - R01-AG-18728/AG/NIA NIH HHS/United States
GR  - R01-DK0-76077/DK/NIDDK NIH HHS/United States
GR  - R01-HL-071205/HL/NHLBI NIH HHS/United States
GR  - R01-HL-088119/HL/NHLBI NIH HHS/United States
GR  - R01-HL-9367/HL/NHLBI NIH HHS/United States
GR  - R01-HL0-86694/HL/NHLBI NIH HHS/United States
GR  - R01-HL0-87641/HL/NHLBI NIH HHS/United States
GR  - R01-HL0-87652/HL/NHLBI NIH HHS/United States
GR  - RC2-GM092318/GM/NIGMS NIH HHS/United States
GR  - U01 DK094157/DK/NIDDK NIH HHS/United States
GR  - U01 DK094176/DK/NIDDK NIH HHS/United States
GR  - U01-GM-074518-04/GM/NIGMS NIH HHS/United States
GR  - U01-HG0-04402/HG/NHGRI NIH HHS/United States
GR  - U01-HG04603/HG/NHGRI NIH HHS/United States
GR  - U01-HL0-72515-06/HL/NHLBI NIH HHS/United States
GR  - U01-HL0-80295/HL/NHLBI NIH HHS/United States
GR  - U01-HL0-84756/HL/NHLBI NIH HHS/United States
GR  - UL1-RR0-25005/RR/NCRR NIH HHS/United States
GR  - WT091310/Wellcome Trust/United Kingdom
GR  - WT098051/Wellcome Trust/United Kingdom
GR  - Cancer Research UK/United Kingdom
GR  - Canadian Institutes of Health Research/Canada
GR  - Intramural NIH HHS/United States
GR  - Medical Research Council/United Kingdom
PT  - Journal Article
PT  - Research Support, N.I.H., Extramural
PT  - Research Support, N.I.H., Intramural
PT  - Research Support, Non-U.S. Gov't
PT  - Research Support, U.S. Gov't, Non-P.H.S.
DEP - 20151202
PL  - United States
TA  - Diabetes
JT  - Diabetes
JID - 0372763
RN  - 0 (Receptors, Cell Surface)
RN  - 0 (intrinsic factor-cobalamin receptor)
RN  - EC 2.8.2.- (Sulfotransferases)
RN  - EC 2.8.2.- (heparan sulfate 6-O-sulfotransferase)
RN  - EC 3.4.14.1 (CTSC protein, human)
RN  - EC 3.4.14.1 (Cathepsin C)
RN  - EC 3.6.1.- (RAB38 protein, human)
RN  - EC 3.6.1.- (Rab38 protein, rat)
RN  - EC 3.6.1.- (rab GTP-Binding Proteins)
SB  - AIM
SB  - IM
MH  - Adult
MH  - Aged
MH  - Albuminuria/etiology/*genetics
MH  - Animals
MH  - Cathepsin C/genetics
MH  - Diabetes Mellitus, Experimental
MH  - Diabetes Mellitus, Type 2/complications/*genetics
MH  - Diabetic Nephropathies/etiology/*genetics
MH  - Female
MH  - Gene Knockout Techniques
MH  - Genetic Predisposition to Disease
MH  - Genome-Wide Association Study
MH  - Humans
MH  - Kidney/metabolism
MH  - Kidney Tubules/*metabolism
MH  - Male
MH  - Middle Aged
MH  - Polymorphism, Single Nucleotide
MH  - Rats
MH  - Receptors, Cell Surface/genetics
MH  - Sulfotransferases/genetics
MH  - rab GTP-Binding Proteins/genetics/metabolism
PMC - PMC4764151
OID - NLM: PMC4764151 [Available on 03/01/17]
EDAT- 2015/12/04 06:00
MHDA- 2016/07/07 06:00
CRDT- 2015/12/04 06:00
PMCR- 2017/03/01 00:00
PHST- 2015/09/21 [received]
PHST- 2015/11/25 [accepted]
PHST- 2015/12/02 [aheadofprint]
AID - db15-1313 [pii]
AID - 10.2337/db15-1313 [doi]
PST - ppublish
SO  - Diabetes. 2016 Mar;65(3):803-17. doi: 10.2337/db15-1313. Epub 2015 Dec 2.

PMID- 26607570
OWN - NLM
STAT- MEDLINE
DA  - 20151126
DCOM- 20160622
LR  - 20151128
IS  - 1471-2458 (Electronic)
IS  - 1471-2458 (Linking)
VI  - 15
DP  - 2015
TI  - Potentially preventable premature deaths in women and men from the two leading
      causes of death in Austria, mortality statistics of the nine federal states
      2010-2012.
PG  - 1177
LID - 10.1186/s12889-015-2502-y [doi]
AB  - BACKGROUND: In Austria, mortality from diseases of the circulatory system and
      malignant neoplasms is high and varies among the federal states. Lower mortality 
      in some states indicates a preventive potential in those states with higher
      mortality. METHODS: We computed the number of premature deaths, for women and men
      separately, from the two leading causes of death, diseases of the circulatory
      system (ICD-10: I00-I09) and cancer (ICD-10: C00-C97), in the nine Austrian
      federal states between 2010-2012. The potentially preventable deaths per federal 
      state and sex were calculated by subtracting expected deaths from observed
      deaths. RESULTS: The western federal states had the lowest death rates, and thus 
      the smallest preventive potential. In death from circulatory diseases and from
      cancer the differences between women and men varied remarkably between the
      federal states. For circulatory diseases among all federal states the highest
      difference in percent was given in Vorarlberg (6.2%) with more potentially
      preventable deaths for men. For cancer, Burgenland had the highest difference
      (8.6%) in comparison with the other federal states, again with the higher
      preventive potential for men. CONCLUSIONS: Intervention programs as lifestyle
      modification interventions as well as improvements in health care services
      provision, should focus on the characteristics of the specific federal state,
      which are setting-oriented and account for social determinants including
      sex/gender differences and economic factors. Relevant data gathering is
      therefore, urgently needed.
FAU - Rasky, Eva
AU  - Rasky E
AD  - Institute of Social Medicine and Epidemiology, Medical University of Graz, 8010, 
      Graz, Austria. eva.rasky@medunigraz.at.
FAU - Stolz, Erwin
AU  - Stolz E
AD  - Institute of Social Medicine and Epidemiology, Medical University of Graz, 8010, 
      Graz, Austria. erwin.stolz@medunigraz.at.
FAU - Burkert, Nathalie Tatjana
AU  - Burkert NT
AD  - Institute of Social Medicine and Epidemiology, Medical University of Graz, 8010, 
      Graz, Austria. nathalie.burkert@medunigraz.at.
FAU - Grossschadl, Franziska
AU  - Grossschadl F
AD  - Institute of Social Medicine and Epidemiology, Medical University of Graz, 8010, 
      Graz, Austria. franziska.grossschaedl@medunigraz.at.
LA  - eng
PT  - Journal Article
DEP - 20151125
PL  - England
TA  - BMC Public Health
JT  - BMC public health
JID - 100968562
SB  - IM
MH  - Adolescent
MH  - Adult
MH  - Aged
MH  - Austria/epidemiology
MH  - Cardiovascular Diseases/*mortality
MH  - Cause of Death
MH  - Child
MH  - Child, Preschool
MH  - Female
MH  - Humans
MH  - Infant
MH  - Infant, Newborn
MH  - International Classification of Diseases
MH  - Male
MH  - Middle Aged
MH  - *Mortality, Premature
MH  - Neoplasms/*mortality
MH  - Sex Distribution
MH  - Young Adult
PMC - PMC4660607
OID - NLM: PMC4660607
EDAT- 2015/11/27 06:00
MHDA- 2016/06/23 06:00
CRDT- 2015/11/27 06:00
PHST- 2015/01/14 [received]
PHST- 2015/11/17 [accepted]
PHST- 2015/11/25 [aheadofprint]
AID - 10.1186/s12889-015-2502-y [doi]
AID - 10.1186/s12889-015-2502-y [pii]
PST - epublish
SO  - BMC Public Health. 2015 Nov 25;15:1177. doi: 10.1186/s12889-015-2502-y.

PMID- 26596372
OWN - NLM
STAT- MEDLINE
DA  - 20151124
DCOM- 20160608
LR  - 20151126
IS  - 1477-7525 (Electronic)
IS  - 1477-7525 (Linking)
VI  - 13
DP  - 2015
TI  - Negative effects of diabetes-related distress on health-related quality of life: 
      an evaluation among the adult patients with type 2 diabetes mellitus in three
      primary healthcare clinics in Malaysia.
PG  - 187
LID - 10.1186/s12955-015-0384-4 [doi]
AB  - BACKGROUND: Patients with type 2 diabetes mellitus (T2D) often experienced change
      in life, altered self-esteem and increased feelings of uncertainty about the
      future that challenge their present existence and their perception of quality of 
      life (QoL). There was a dearth of data on the association between
      diabetes-related distress (DRD) and health-related quality of life (HRQoL). This 
      study examined the determinants of HRQoL, in particular the association between
      DRD and HRQoL by taking into account the socio-demographic-clinical variables,
      including depressive symptoms (DS) in adult patients with T2D. METHODS: This
      cross-sectional study was conducted in 2012-2013 in three public health clinics
      in Malaysia. The World Health Organization Quality of Life-Brief (WHOQOL-BREF),
      17-items Diabetes Distress Scale (DDS-17), and 9-items Patient Health
      Questionnaire (PHQ-9) were used to measure HRQoL, DRD and DS, respectively. The
      aim of this research was to examine the association between the
      socio-demographic-clinical variables and HRQoL as well as each of the WHOQOL-BREF
      domain score using multivariable regression analyses. RESULTS: The response rate 
      was 93.1% (700/752). The mean (SD) for age was 56.9 (10.18). The majority of the 
      patients were female (52.8%), Malay (53.1%) and married (79.1%). About 60% of the
      patients had good overall HRQoL. The mean (SD) for Overall QoL, Physical QoL,
      Psychological QoL, Social Relationship QoL and Environmental QoL were 61.7
      (9.86), 56.7 (10.64), 57.9 (11.73), 66.8 (15.01) and 65.3 (13.02), respectively. 
      The mean (SD) for the total DDS-17 score was 37.1 (15.98), with 19.6% (136/694)
      had moderate distress. DDS-17 had a negative association with HRQoL but
      religiosity had a positive influence on HRQoL (B ranged between 3.07 and 4.76).
      Women, especially younger Malays, who had diabetes for a shorter period of time
      experienced better HRQoL. However, patients who were not married, had
      dyslipidaemia, higher levels of total cholesterol and higher PHQ-9 scores had
      lower HRQoL. Macrovascular complications showed the largest negative effect on
      the overall HRQoL (adjusted B = -4.98, 95% CI -8.56 to -1.40). CONCLUSION: The
      majority of primary care adult with T2D had good overall HRQoL. Furthermore, the 
      independent determinants for HRQoL had also concurred with many past studies. In 
      addition, the researchers found that DRD had negative effects on HRQoL, but
      religiosity had positive influence on HRQoL. Appropriate support such as primary 
      care is needed for adult patients with T2D to improve their life and their HRQoL.
      TRIAL REGISTRATION: NMRR-12-1167-14158.
FAU - Chew, Boon-How
AU  - Chew BH
AD  - Department of Family Medicine, Faculty of Medicine and Health Sciences,
      Universiti Putra Malaysia, 43400, Serdang, Selangor, Malaysia.
      chewboonhow@gmail.com.
FAU - Mohd-Sidik, Sherina
AU  - Mohd-Sidik S
AD  - Department of Psychiatry, Faculty of Medicine and Health Sciences, Universiti
      Putra Malaysia, Serdang, 43400, Selangor, Malaysia. sherina@upm.edu.my.
FAU - Shariff-Ghazali, Sazlina
AU  - Shariff-Ghazali S
AD  - Department of Family Medicine, Faculty of Medicine and Health Sciences,
      Universiti Putra Malaysia, 43400, Serdang, Selangor, Malaysia. drsazsg@gmail.com.
LA  - eng
PT  - Journal Article
PT  - Research Support, Non-U.S. Gov't
DEP - 20151124
PL  - England
TA  - Health Qual Life Outcomes
JT  - Health and quality of life outcomes
JID - 101153626
SB  - IM
MH  - Adult
MH  - Aged
MH  - Ambulatory Care Facilities
MH  - Coronary Disease/psychology
MH  - Cross-Sectional Studies
MH  - Depression/psychology
MH  - Diabetes Mellitus, Type 2/epidemiology/*psychology
MH  - *Family Characteristics
MH  - Female
MH  - *Health Status
MH  - Humans
MH  - Malaysia/epidemiology
MH  - Middle Aged
MH  - Quality of Life/*psychology
MH  - Regression Analysis
MH  - Risk Factors
MH  - Stress, Psychological/epidemiology/*psychology
PMC - PMC4657278
OID - NLM: PMC4657278
EDAT- 2015/11/26 06:00
MHDA- 2016/06/09 06:00
CRDT- 2015/11/25 06:00
PHST- 2015/02/17 [received]
PHST- 2015/11/17 [accepted]
PHST- 2015/11/24 [aheadofprint]
AID - 10.1186/s12955-015-0384-4 [doi]
AID - 10.1186/s12955-015-0384-4 [pii]
PST - epublish
SO  - Health Qual Life Outcomes. 2015 Nov 24;13:187. doi: 10.1186/s12955-015-0384-4.

PMID- 26593100
OWN - NLM
STAT- In-Process
DA  - 20160108
IS  - 1095-8304 (Electronic)
IS  - 0195-6663 (Linking)
VI  - 97
DP  - 2016 Feb 1
TI  - Building a framework for theory-based ethnographies for studying
      intergenerational family food practices.
PG  - 49-57
LID - 10.1016/j.appet.2015.11.019 [doi]
LID - S0195-6663(15)30096-9 [pii]
AB  - The growing rates of (childhood) obesity worldwide are a source concern for
      health professionals, policy-makers, and researchers. The increasing prevalence
      of associated diseases-such as diabetes, cardiovascular diseases, and
      psychological problems-shows the impact of obesity on people's health, already
      from a young age. In turn, these problems have obvious consequences for the
      health care system, including higher costs. However, the treatment of obesity has
      proven to be difficult, which makes prevention an important goal. In this study, 
      we focus on food practices, one of the determinants of obesity. In recent years, 
      it has become increasingly clear that interventions designed to encourage healthy
      eating of children and their families are not having the desired impact,
      especially among groups with a lower socioeconomic background (SEB). To
      understand why interventions fail to have an impact, we need to study the
      embedded social and cultural constructions of families. We argue that we need
      more than just decision-making theories to understand this cultural embeddedness,
      and to determine what cultural and social factors influence the decision-making
      process. By allowing families to explain their cultural background, their
      capabilities, and their opportunities, we will gain new insights into how
      families choose what they eat from a complex set of food choices. We have thus
      chosen to build a framework based on Sen's capability approach and the theory of 
      cultural schemas. This framework, together with a holistic ethnographic research 
      approach, can help us better understand what drives the food choices made in
      families. The framework is built to serve as a starting point for ethnographic
      research on food choice in families, and could contribute to the development of
      interventions that are embedded in the cultural realities of the targeted groups.
CI  - Copyright (c) 2015 The Authors. Published by Elsevier Ltd.. All rights reserved.
FAU - Visser, Sanne Siete
AU  - Visser SS
AD  - Department of Demography, Population Research Centre, University of Groningen,
      Landleven 1, 9747 AD Groningen, The Netherlands; Healthy Ageing, Population and
      Society HAPS, University of Groningen, Groningen, The Netherlands. Electronic
      address: s.s.visser@rug.nl.
FAU - Hutter, Inge
AU  - Hutter I
AD  - Department of Demography, Population Research Centre, University of Groningen,
      Landleven 1, 9747 AD Groningen, The Netherlands; Healthy Ageing, Population and
      Society HAPS, University of Groningen, Groningen, The Netherlands. Electronic
      address: i.hutter@rug.nl.
FAU - Haisma, Hinke
AU  - Haisma H
AD  - Department of Demography, Population Research Centre, University of Groningen,
      Landleven 1, 9747 AD Groningen, The Netherlands; Healthy Ageing, Population and
      Society HAPS, University of Groningen, Groningen, The Netherlands. Electronic
      address: h.h.haisma@rug.nl.
LA  - eng
PT  - Journal Article
PT  - Review
DEP - 20151122
PL  - England
TA  - Appetite
JT  - Appetite
JID - 8006808
SB  - IM
OTO - NOTNLM
OT  - Cultural schemas
OT  - Ethnographies
OT  - Families
OT  - Food choice
OT  - Sen's capability approach
OT  - Theoretical framework
EDAT- 2015/11/26 06:00
MHDA- 2015/11/26 06:00
CRDT- 2015/11/24 06:00
PHST- 2015/03/30 [received]
PHST- 2015/11/12 [revised]
PHST- 2015/11/16 [accepted]
PHST- 2015/11/22 [aheadofprint]
AID - S0195-6663(15)30096-9 [pii]
AID - 10.1016/j.appet.2015.11.019 [doi]
PST - ppublish
SO  - Appetite. 2016 Feb 1;97:49-57. doi: 10.1016/j.appet.2015.11.019. Epub 2015 Nov
      22.

PMID- 26548977
OWN - NLM
STAT- In-Process
DA  - 20151231
IS  - 1578-1283 (Electronic)
IS  - 0213-9111 (Linking)
VI  - 30
IP  - 1
DP  - 2016 Jan-Feb
TI  - [The health of adults undergoing an eviction process].
PG  - 4-10
LID - 10.1016/j.gaceta.2015.10.002 [doi]
LID - S0213-9111(15)00202-2 [pii]
AB  - OBJECTIVE: To analyze perceived health status and other health-related indicators
      in the adult population in Granada (Spain) undergoing an eviction process from
      their homes, whether rented or owned, in comparison with health indicators in the
      general adult population in Andalusia. METHODS: A cross-sectional survey was
      administered by trained staff. The survey included instruments from the
      Andalusian Health Survey 2011 for measuring variables related to physical and
      mental health, as well as health-related habits. We compared the results with
      those obtained from the Andalusian general population through the Andalusian
      Health Survey. A bivariate analysis using the chi2 test and a multivariate
      logistic regression analysis were conducted. RESULTS: We obtained a total sample 
      of 205 people in the process of eviction. A total of 59.5% (n=122) were women,
      and 40.5% (n=83) were men. Participants were more likely to have poor health
      (odds ratio [OR]: 12.63, 95% confidence interval [95%CI]: 8.74-18.27), have
      cardiovascular diseases (OR: 3.08; 95%CI: 1.54- 6.16), or to smoke (OR: 1.68; 95%
      CI: 1.21-2.33) compared with the Andalusian general population. Most of the
      health indicators analyzed showed a worse outcome for women undergoing an
      eviction process. CONCLUSIONS: Our results suggest that, in the current context
      of economic crisis, people undergoing a process of eviction in Granada and its
      metropolitan area show poorer health than the Andalusian general population.
      Further research is needed on health and evictions from different methodological 
      approaches, for a better understanding of the topic.
CI  - Copyright (c) 2015 SESPAS. Published by Elsevier Espana. All rights reserved.
FAU - Bolivar Munoz, Julia
AU  - Bolivar Munoz J
AD  - Area de Salud Publica, Escuela Andaluza de Salud Publica, Granada, Espana; CIBER 
      de Epidemiologia y Salud Publica (CIBERESP), Espana. Electronic address:
      Julia.bolivar.easp@juntadeandalucia.es.
FAU - Bernal Solano, Mariola
AU  - Bernal Solano M
AD  - CIBER de Epidemiologia y Salud Publica (CIBERESP), Espana.
FAU - Mateo Rodriguez, Inmaculada
AU  - Mateo Rodriguez I
AD  - Area de Salud Publica, Escuela Andaluza de Salud Publica, Granada, Espana; CIBER 
      de Epidemiologia y Salud Publica (CIBERESP), Espana.
FAU - Daponte Codina, Antonio
AU  - Daponte Codina A
AD  - Area de Salud Publica, Escuela Andaluza de Salud Publica, Granada, Espana; CIBER 
      de Epidemiologia y Salud Publica (CIBERESP), Espana.
FAU - Escudero Espinosa, Cecilia
AU  - Escudero Espinosa C
AD  - Area de Salud Publica, Escuela Andaluza de Salud Publica, Granada, Espana.
FAU - Sanchez Cantalejo, Carmen
AU  - Sanchez Cantalejo C
AD  - Area de Salud Publica, Escuela Andaluza de Salud Publica, Granada, Espana.
FAU - Gonzalez Usera, Isis
AU  - Gonzalez Usera I
AD  - Facultad de Psicologia, Universidad de Granada, Granada, Espana.
FAU - Robles Ortega, Humbelina
AU  - Robles Ortega H
AD  - Facultad de Psicologia, Universidad de Granada, Granada, Espana.
FAU - Mata Martin, Jose Luis
AU  - Mata Martin JL
AD  - Facultad de Psicologia, Universidad de Granada, Granada, Espana.
FAU - Fernandez Santaella, M Carmen
AU  - Fernandez Santaella MC
AD  - Facultad de Psicologia, Universidad de Granada, Granada, Espana.
FAU - Vila Castellar, Jaime
AU  - Vila Castellar J
AD  - Facultad de Psicologia, Universidad de Granada, Granada, Espana.
LA  - spa
PT  - English Abstract
PT  - Journal Article
TT  - La salud de las personas adultas afectadas por un proceso de desahucio.
DEP - 20151106
PL  - Spain
TA  - Gac Sanit
JT  - Gaceta sanitaria / S.E.S.P.A.S
JID - 8901623
SB  - IM
OTO - NOTNLM
OT  - Desahucios
OT  - Determinantes sociales de la salud
OT  - Economic recession
OT  - Espana
OT  - Evictions
OT  - Housing
OT  - Poblaciones vulnerables
OT  - Recesion economica
OT  - Social determinants of health
OT  - Spain
OT  - Vivienda
OT  - Vulnerable groups
EDAT- 2015/11/10 06:00
MHDA- 2015/11/10 06:00
CRDT- 2015/11/10 06:00
PHST- 2015/06/05 [received]
PHST- 2015/09/23 [revised]
PHST- 2015/10/01 [accepted]
PHST- 2015/11/06 [aheadofprint]
AID - S0213-9111(15)00202-2 [pii]
AID - 10.1016/j.gaceta.2015.10.002 [doi]
PST - ppublish
SO  - Gac Sanit. 2016 Jan-Feb;30(1):4-10. doi: 10.1016/j.gaceta.2015.10.002. Epub 2015 
      Nov 6.

PMID- 26520446
OWN - NLM
STAT- MEDLINE
DA  - 20151102
DCOM- 20160225
LR  - 20160226
IS  - 1534-3111 (Electronic)
IS  - 1522-6417 (Linking)
VI  - 17
IP  - 12
DP  - 2015 Dec
TI  - Dysregulated Blood Pressure: Can Regulating Emotions Help?
PG  - 92
LID - 10.1007/s11906-015-0605-6 [doi]
AB  - Despite having identified key physiological and behavioral risk factors, the
      prevalence of hypertension continues to rise, affecting two thirds of American
      adults 60 years or older. An important condition in its own right, hypertension
      is also a leading risk factor for cardiovascular diseases; thus, identifying
      additional modifiable determinants remains a public health priority.
      Psychological states and negative emotions more specifically have been proposed
      as risk factors, but the research findings are inconsistent. Additional
      prospective studies have recently been published increasing the availability of
      longitudinal data. The aim of this literature review is to evaluate these
      findings focusing on those from the last 3 years. We synthesize current research 
      on whether negative (e.g., depression, anxiety) or positive (e.g., optimism)
      emotion-related factors are associated with high blood pressure onset. We discuss
      discrepant findings and propose considering emotion regulation as a novel
      approach to explain inconsistencies. Finally, we provide thoughts on future
      research directions.
FAU - Trudel-Fitzgerald, Claudia
AU  - Trudel-Fitzgerald C
AD  - Department of Social and Behavioral Sciences, Harvard T.H. Chan School of Public 
      Health, 677 Huntington Avenue, Kresge Building, Boston, MA, 02115, USA.
      ctrudel@hsph.harvard.edu.
FAU - Gilsanz, Paola
AU  - Gilsanz P
AD  - Department of Social and Behavioral Sciences, Harvard T.H. Chan School of Public 
      Health, 677 Huntington Avenue, Kresge Building, Boston, MA, 02115, USA.
FAU - Mittleman, Murray A
AU  - Mittleman MA
AD  - Department of Epidemiology, Harvard T.H. Chan School of Public Health, Boston,
      MA, 02215, USA.
AD  - Department of Medicine, Beth Israel Deaconess Medical Center, Harvard Medical
      School, Boston, Massachusetts, USA.
FAU - Kubzansky, Laura D
AU  - Kubzansky LD
AD  - Department of Social and Behavioral Sciences, Harvard T.H. Chan School of Public 
      Health, 677 Huntington Avenue, Kresge Building, Boston, MA, 02115, USA.
LA  - eng
GR  - T32 MH017119/MH/NIMH NIH HHS/United States
PT  - Journal Article
PT  - Review
PL  - United States
TA  - Curr Hypertens Rep
JT  - Current hypertension reports
JID - 100888982
SB  - IM
MH  - Anxiety/psychology
MH  - Blood Pressure
MH  - Depression/psychology
MH  - Emotions
MH  - Humans
MH  - Hypertension/epidemiology/*physiopathology/psychology
MH  - Prevalence
MH  - Stress, Psychological
PMC - PMC4764066
MID - NIHMS758126
OID - NLM: NIHMS758126 [Available on 12/01/16]
OID - NLM: PMC4764066 [Available on 12/01/16]
OTO - NOTNLM
OT  - Anger
OT  - Anxiety
OT  - Depression
OT  - Emotion regulation
OT  - Hypertension
OT  - Optimism
EDAT- 2015/11/02 06:00
MHDA- 2016/02/26 06:00
CRDT- 2015/11/02 06:00
PMCR- 2016/12/01 00:00
AID - 10.1007/s11906-015-0605-6 [doi]
AID - 10.1007/s11906-015-0605-6 [pii]
PST - ppublish
SO  - Curr Hypertens Rep. 2015 Dec;17(12):92. doi: 10.1007/s11906-015-0605-6.

PMID- 26517345
OWN - NLM
STAT- In-Process
DA  - 20151031
IS  - 1550-5014 (Electronic)
IS  - 0161-9268 (Linking)
VI  - 38
IP  - 4
DP  - 2015 Oct-Dec
TI  - Promoting Immigrant Women's Cardiovascular Health Redesigning Patient Education
      Interventions.
PG  - E13-20
LID - 10.1097/ANS.0000000000000095 [doi]
AB  - Cardiovascular disease is the most common cause of death among women from low- to
      middle-income countries. The most common cardiovascular nursing intervention is
      that of patient education. However, the applicability of this intervention is
      questionable, as these educational initiatives are typically designed and
      evaluated using samples of "white" homogeneous males. Using the social
      determinants of health framework, this discursive article identifies specific
      strategies for redesigning existing cardiovascular education interventions to
      enhance their applicability to immigrant women. The recommendations will allow
      nurses to enhance the educational support offered resulting in the reduction
      and/or prevention of cardiovascular-related symptoms and/or complications.
FAU - Fredericks, Suzanne
AU  - Fredericks S
AD  - Daphne Cockwell School of Nursing, Ryerson University, Toronto, Ontario, Canada.
FAU - Guruge, Sepali
AU  - Guruge S
LA  - eng
PT  - Journal Article
PL  - United States
TA  - ANS Adv Nurs Sci
JT  - ANS. Advances in nursing science
JID - 7809992
SB  - IM
SB  - N
EDAT- 2015/11/01 06:00
MHDA- 2015/11/01 06:00
CRDT- 2015/10/31 06:00
AID - 10.1097/ANS.0000000000000095 [doi]
AID - 00012272-201510000-00010 [pii]
PST - ppublish
SO  - ANS Adv Nurs Sci. 2015 Oct-Dec;38(4):E13-20. doi: 10.1097/ANS.0000000000000095.

PMID- 26516912
OWN - NLM
STAT- In-Process
DA  - 20151031
LR  - 20151214
IS  - 2072-6643 (Electronic)
IS  - 2072-6643 (Linking)
VI  - 7
IP  - 11
DP  - 2015 Nov
TI  - Balancing Sodium and Potassium: Estimates of Intake in a New Zealand Adult
      Population Sample.
PG  - 8930-8
LID - 10.3390/nu7115439 [doi]
AB  - Dietary intakes of sodium and potassium are important determinants of blood
      pressure. We assessed sodium and potassium intake in a cross-sectional survey
      which included a random sample of New Zealand Adults aged 18 to 64 years from two
      New Zealand cities: Dunedin and Wellington. Participants completed a short
      questionnaire, had height, weight and blood pressure measured, and collected a 24
      h urine sample. Mean 24 h sodium excretion was 3386 mg/day (95% CI 3221, 3551):
      3865 mg/day for men and for 2934 mg/day women. Mean 24 h potassium excretion was 
      2738 mg/day (95% CI 2623, 2855): 3031 mg/day for men and 2436 mg/day for women.
      Mean sodium:potassium ratio was 1.32 (95% CI 1.26, 1.39); 1.39 for men and 1.26
      for women. Sodium intake was higher among younger people, men, those with a
      higher BMI and higher potassium excretion. Potassium excretion was higher among
      older people, men and those with a higher sodium excretion. New Zealand adults
      have high sodium intakes and low potassium intakes compared to recommended
      levels. This is likely to adversely affect population blood pressure levels as
      well as incidence of cardiovascular disease. A comprehensive public health
      programme to reduce dietary sodium intake and increase intake of fruit and
      vegetables is warranted.
FAU - McLean, Rachael
AU  - McLean R
AD  - Department of Human Nutrition, University of Otago, P.O. Box 56, Dunedin 9054,
      New Zealand. rachael.mclean@otago.ac.nz.
AD  - Department of Preventive and Social Medicine, Dunedin School of Medicine,
      University of Otago, P.O. Box 56, Dunedin 9054, New Zealand.
      rachael.mclean@otago.ac.nz.
AD  - Nutrition Society of New Zealand, PO Box 2039, Whanganui 4543, New Zealand.
      rachael.mclean@otago.ac.nz.
FAU - Edmonds, Julia
AU  - Edmonds J
AD  - Department of Human Nutrition, University of Otago, P.O. Box 56, Dunedin 9054,
      New Zealand. kiwijulia@yahoo.co.uk.
FAU - Williams, Sheila
AU  - Williams S
AD  - Department of Preventive and Social Medicine, Dunedin School of Medicine,
      University of Otago, P.O. Box 56, Dunedin 9054, New Zealand.
      sheila.williams@otago.ac.nz.
FAU - Mann, Jim
AU  - Mann J
AD  - Department of Human Nutrition, University of Otago, P.O. Box 56, Dunedin 9054,
      New Zealand. jim.mann@otago.ac.nz.
FAU - Skeaff, Sheila
AU  - Skeaff S
AD  - Department of Human Nutrition, University of Otago, P.O. Box 56, Dunedin 9054,
      New Zealand. sheila.skeaff@otago.ac.nz.
AD  - Nutrition Society of New Zealand, PO Box 2039, Whanganui 4543, New Zealand.
      sheila.skeaff@otago.ac.nz.
LA  - eng
PT  - Journal Article
PT  - Research Support, Non-U.S. Gov't
DEP - 20151028
PL  - Switzerland
TA  - Nutrients
JT  - Nutrients
JID - 101521595
SB  - IM
EIN - Nutrients. 2016;8(2). pii: E65. doi: 10.3390/nu8020065. PMID: 26821043
PMC - PMC4663567
OID - NLM: PMC4663567
OTO - NOTNLM
OT  - New Zealand
OT  - adult
OT  - dietary
OT  - potassium
OT  - sodium
EDAT- 2015/11/01 06:00
MHDA- 2015/11/01 06:00
CRDT- 2015/10/31 06:00
PHST- 2015/09/01 [received]
PHST- 2015/10/05 [revised]
PHST- 2015/10/22 [accepted]
AID - nu7115439 [pii]
AID - 10.3390/nu7115439 [doi]
PST - epublish
SO  - Nutrients. 2015 Oct 28;7(11):8930-8. doi: 10.3390/nu7115439.

PMID- 26504186
OWN - NLM
STAT- MEDLINE
DA  - 20151027
DCOM- 20160125
IS  - 1756-1833 (Electronic)
IS  - 0959-535X (Linking)
VI  - 351
DP  - 2015
TI  - Reduction in climate pollutants could save five million lives a year, WHO report 
      says.
PG  - h5688
LID - 10.1136/bmj.h5688 [doi]
FAU - Gulland, Anne
AU  - Gulland A
AD  - London.
LA  - eng
PT  - News
DEP - 20151025
PL  - England
TA  - BMJ
JT  - BMJ (Clinical research ed.)
JID - 8900488
RN  - 0 (Air Pollutants)
RN  - 0 (Vehicle Emissions)
SB  - AIM
SB  - IM
MH  - Air Pollutants/*toxicity
MH  - Environmental Pollution/*prevention & control
MH  - Global Health
MH  - Humans
MH  - Mortality, Premature
MH  - Myocardial Ischemia/chemically induced/mortality/prevention & control
MH  - Pulmonary Disease, Chronic Obstructive/chemically induced/mortality/prevention & 
      control
MH  - Social Determinants of Health
MH  - Transportation
MH  - Vehicle Emissions/prevention & control/toxicity
EDAT- 2015/10/28 06:00
MHDA- 2016/01/26 06:00
CRDT- 2015/10/28 06:00
PST - epublish
SO  - BMJ. 2015 Oct 25;351:h5688. doi: 10.1136/bmj.h5688.

PMID- 26478731
OWN - NLM
STAT- PubMed-not-MEDLINE
DA  - 20151019
DCOM- 20151019
LR  - 20151021
IS  - 1735-3955 (Print)
IS  - 1735-3955 (Linking)
VI  - 11
IP  - 4
DP  - 2015 Jul
TI  - Trends of 28 days case fatality rate after first acute myocardial infarction in
      Isfahan, Iran, from 2000 to 2009.
PG  - 233-43
AB  - BACKGROUND: The purpose of the present study was the analysis of the trends in
      case fatality rate of acute myocardial infarction (AMI) in Isfahan, Iran. This
      analysis was performed based on gender, age groups, and type of AMI according to 
      the International Classification of Diseases, version 10, during 2000-2009.
      METHODS: Disregarding the Multinational Monitoring of Trends and Determinants in 
      Cardiovascular Disease (MONICA), this cohort study considered all AMI events
      registered between 2000 and 2009 in 13 hospitals in Isfahan. All patients were
      followed for 28 days. In order to assess the case fatality rate, the Kaplan-Meier
      analysis, and to compare survival rate, log-rank test were used. Using the Cox
      regression model, 28 days case fatality hazard ratio (HR) was calculated.
      RESULTS: In total, 12,900 patients with first AMI were entered into the study.
      Among them, 9307 (72.10%) were men and 3593 (27.90%) women. The mean age in all
      patients increased from 61.36 +/- 12.19 in 2000-2001 to 62.15 +/- 12.74 in
      2008-2009, (P = 0.0070); in women, from 65.38 +/- 10.95 to 67.15 +/- 11.72 (P =
      0.0200), and in men, from 59.75 +/- 12.29 to 59.84 +/- 12.54 (P = 0.0170),. In
      addition, the 28 days case fatality rate in 2000-2009 had a steady descending
      trend. Thus, it decreased from 11.20% in 2000-2001 to 07.90% in 2008-2009; in
      men, from 09.20% to 06.70%, and in women, from 16.10% to 10.90%. During the
      study, HR of case fatality rate in 2000-2001 declined; therefore, in 2002-2003,
      it was 0.93 [95% confidence interval (CI) = 0.77-1.11], in 2004-2005, 0.88 (95%
      CI = 0.73-1.04), in 2006-2007, 0.67 (95% CI = 0.56-0.82), and in 2008-2009, 0.69 
      (95% CI = 0.56-0.82). CONCLUSION: In Isfahan, a reduction was observable in the
      trend of case fatality rate in both genders and all age groups. Thus, there was a
      29.46% reduction in case fatality rate (27.17% in men, 32.29% in women) during
      the study period.
FAU - Mohammadian, Mahdi
AU  - Mohammadian M
AD  - Cardiac Rehabilitation Research Center, Cardiovascular Research Institute,
      Isfahan University of Medical Sciences, Isfahan, Iran.
FAU - Hosseini, Shidokht
AU  - Hosseini S
AD  - Researcher, Isfahan Cardiovascular Research Center, Cardiovascular Research
      Institute, Isfahan University of Medical Sciences, Isfahan, Iran.
FAU - Sadeghi, Masoumeh
AU  - Sadeghi M
AD  - Associate Professor, Cardiac Rehabilitation Research Center, Cardiovascular
      Research Institute, Isfahan University of Medical Sciences, Isfahan, Iran.
FAU - Sarrafzadegan, Nizal
AU  - Sarrafzadegan N
AD  - Professor, Isfahan Cardiovascular Research Center, Cardiovascular Research
      Institute, Isfahan University of Medical Sciences, Isfahan, Iran.
FAU - Salehiniya, Hamid
AU  - Salehiniya H
AD  - PhD Candidate, Minimally Invasive Surgery Research Center, Iran University of
      Medical Sciences AND Department of Epidemiology and Biostatistics, School of
      Public Health, Tehran University of Medical Sciences, Tehran, Iran.
FAU - Roohafza, Hamidreza
AU  - Roohafza H
AD  - Assistant Professor, Cardiac Rehabilitation Research Center, Cardiovascular
      Research Institute, Isfahan University of Medical Sciences, Isfahan, Iran.
FAU - Khazaei, Salman
AU  - Khazaei S
AD  - PhD Candidate, Department of Epidemiology, School of Public Health, Hamadan
      University of Medical Sciences, Hamadan, Iran.
FAU - Mohammadian-Hafshejani, Abdollah
AU  - Mohammadian-Hafshejani A
AD  - Epidemiologist, Department of Social Medicine, School of Medicine, Rafsanjan
      University of Medical Sciences, Rafsanjan AND PhD Candidate, Department of
      Epidemiology and Biostatistics, School of Public Health, Tehran University of
      Medical Sciences, Tehran, Iran.
LA  - eng
PT  - Journal Article
PL  - Iran
TA  - ARYA Atheroscler
JT  - ARYA atherosclerosis
JID - 101487337
PMC - PMC4593659
OID - NLM: PMC4593659
OTO - NOTNLM
OT  - Case Fatality Rate
OT  - Iran
OT  - Myocardial Infarction
OT  - Trend
EDAT- 2015/10/20 06:00
MHDA- 2015/10/20 06:01
CRDT- 2015/10/20 06:00
PST - ppublish
SO  - ARYA Atheroscler. 2015 Jul;11(4):233-43.

PMID- 26477102
OWN - NLM
STAT- MEDLINE
DA  - 20151019
DCOM- 20151214
IS  - 0026-2102 (Print)
IS  - 0026-2102 (Linking)
VI  - 97
IP  - 9
DP  - 2015 Sep
TI  - How Race and Ethnicity Affect Your Patients' Heart Disease Risk.
PG  - 32
LA  - eng
PT  - News
PL  - United States
TA  - J Mich Dent Assoc
JT  - The Journal of the Michigan Dental Association
JID - 7505621
SB  - D
MH  - Asian Americans
MH  - *Continental Population Groups
MH  - *Ethnic Groups
MH  - European Continental Ancestry Group
MH  - Health Status Disparities
MH  - Heart Diseases/*ethnology
MH  - Hispanic Americans
MH  - Humans
MH  - Risk Factors
MH  - Social Determinants of Health
MH  - United States
EDAT- 2015/10/20 06:00
MHDA- 2015/12/15 06:00
CRDT- 2015/10/20 06:00
PST - ppublish
SO  - J Mich Dent Assoc. 2015 Sep;97(9):32.

PMID- 26473080
OWN - NLM
STAT- PubMed-not-MEDLINE
DA  - 20151016
DCOM- 20151016
LR  - 20151018
IS  - 2074-1804 (Print)
IS  - 2074-1804 (Linking)
VI  - 17
IP  - 9
DP  - 2015 Sep
TI  - Effect of Patient-Focused Clinical Pathway on Anxiety, Depression and
      Satisfaction of Patients With Coronary Artery Disease: A Quasi-Experimental
      Study.
PG  - e29933
LID - 10.5812/ircmj.29933 [doi]
AB  - BACKGROUND: Coronary artery diseases (CAD) are associated with psychological
      problems such as anxiety and depression in patients. Thus, management of these
      problems can consider as an important intervention by health care workers,
      especially nurses. OBJECTIVES: The purpose of this study was to investigate the
      effectiveness of patient-focused clinical pathway on anxiety, depression and
      satisfaction of patients with CAD. PATIENTS AND METHODS: In this
      quasi-experimental study, 138 patients suffering from CAD in a coronary care unit
      of a referral teaching hospital affiliated to Semnan University of Medical
      Sciences in Semnan, Iran, were recruited using a convenience sampling method. The
      participants were assigned to two groups: Clinical pathway (CP) and routine (RUT)
      care. The level of anxiety and depression of patients were measured in admission 
      and discharge in both groups. Also, the level of patients' satisfaction was
      measured at the time of discharge. Data were analyzed using descriptive and
      inferential statistics. RESULTS: Prevalence rates of anxiety and depression in
      total of patients were 7.2% and 8.7%, respectively. In terms of anxiety, the mean
      of difference between pretest and posttest scores in the CP group (0.52 +/- 1.39)
      was higher compared to the RUT group (-0.17 +/- 1.69) and there was a significant
      difference between the two group (P = 0.009). In terms of depression, the mean of
      this difference in the CP group (0.75 +/- 2.05) was higher compared to the RUT
      group (0.00 +/- 1.08), as there was a significant difference between the two
      group (P = 0.024). Also, the mean of patients' satisfaction scores in the CP
      group (3.69 +/- 0.39) was higher compared to the RUT group (3.45 +/- 0.47) and
      there was a significant difference between the two groups (P = 0.002).
      CONCLUSIONS: According to the positive effects of CP on patients with CADs, it
      can be considered as a useful, safe and simple instrument for the improvement of 
      patients' outcomes. Thus, the findings of this study can provide a new insight in
      patient care for clinical nurses.
FAU - Fakhr-Movahedi, Ali
AU  - Fakhr-Movahedi A
AD  - School of Nursing and Allied Medical Sciences, Semnan University of Medical
      Sciences, Semnan, IR Iran.
FAU - Soleimani, Mohsen
AU  - Soleimani M
AD  - School of Nursing and Allied Medical Sciences, Semnan University of Medical
      Sciences, Semnan, IR Iran.
FAU - Ghazvininejad, Razeyeh
AU  - Ghazvininejad R
AD  - School of Nursing and Allied Medical Sciences, Semnan University of Medical
      Sciences, Semnan, IR Iran.
FAU - Maher, Mohammad Kazem
AU  - Maher MK
AD  - Rajaei Cardiovascular, Medical & Research Center, Iran University of Medical
      Sciences, Tehran, IR Iran.
FAU - Ghorbani, Raheb
AU  - Ghorbani R
AD  - Research Center for Social Determinants of Health, Semnan University of Medical
      Sciences, Semnan, IR Iran.
LA  - eng
PT  - Journal Article
DEP - 20150901
PL  - United Arab Emirates
TA  - Iran Red Crescent Med J
JT  - Iranian Red Crescent medical journal
JID - 101319850
PMC - PMC4601243
OID - NLM: PMC4601243
OTO - NOTNLM
OT  - Anxiety
OT  - Clinical Pathways
OT  - Coronary Artery Disease
OT  - Depression
OT  - Patient Satisfaction
EDAT- 2015/10/17 06:00
MHDA- 2015/10/17 06:01
CRDT- 2015/10/17 06:00
PHST- 2015/09 [ecollection]
PHST- 2015/05/30 [received]
PHST- 2015/06/18 [revised]
PHST- 2015/07/15 [accepted]
PHST- 2015/09/01 [epublish]
AID - 10.5812/ircmj.29933 [doi]
PST - epublish
SO  - Iran Red Crescent Med J. 2015 Sep 1;17(9):e29933. doi: 10.5812/ircmj.29933.
      eCollection 2015 Sep.

PMID- 26454468
OWN - NLM
STAT- MEDLINE
DA  - 20160227
DCOM- 20160712
IS  - 1916-7075 (Electronic)
IS  - 0828-282X (Linking)
VI  - 32
IP  - 3
DP  - 2016 Mar
TI  - Assessment of Dietary Sodium and Potassium in Canadians Using 24-Hour Urinary
      Collection.
PG  - 319-26
LID - 10.1016/j.cjca.2015.06.020 [doi]
LID - S0828-282X(15)00476-6 [pii]
AB  - BACKGROUND: Although salt intake derived from data on urinary sodium excretion in
      free-living populations has been used in public policy, a population study on
      urinary sodium excretion has not been done in Canada. We assessed dietary sodium 
      and potassium intake using a 24-hour urine collection in a large survey of urban 
      and rural communities from 4 Canadian cities and determined the association of
      these electrolytes with blood pressure (BP). METHODS: One thousand seven hundred 
      consecutive individuals, aged 37-72 years, attending their annual follow-up
      visits of the ongoing Prospective and Urban Rural Epidemiology (PURE) study in
      Vancouver, Hamilton, Ottawa, and Quebec City, Canada, collected a 24-hour urine
      sample using standardized procedures. RESULTS: Mean sodium excretion was 3325
      mg/d and mean potassium excretion was 2935 mg/d. Sodium excretion ranged from
      3093 mg/d in Vancouver to 3642 mg/d in Quebec City, after adjusting for
      covariates. Potassium excretion ranged from 2844 mg/d in Ottawa to 3082 mg/d in
      Quebec City. Both electrolytes were higher in men than in women and in rural
      populations than in urban settings (P < 0.001 for all). Sodium excretion was
      between 3000 and 6000 mg/d in 48.3% of the participants, < 3000 mg/d in 46.7%,
      and > 6000 mg/d in only 5%. No significant association between sodium or
      potassium excretion and BP was found. CONCLUSIONS: Sodium consumption in these
      Canadians is within a range comparable to other Western countries, and intake in 
      most individuals is < 6000 mg/d, with only 5% at higher levels. Within this
      range, sodium or potassium levels were not associated with BP.
CI  - Copyright (c) 2016 Canadian Cardiovascular Society. Published by Elsevier Inc.
      All rights reserved.
FAU - Mente, Andrew
AU  - Mente A
AD  - Population Health Research Institute, Hamilton Health Sciences, McMaster
      University, Hamilton, Canada; Department of Clinical Epidemiology and
      Biostatistics, McMaster University, Hamilton, Ontario, Canada. Electronic
      address: andrew.mente@phri.ca.
FAU - Dagenais, Gilles
AU  - Dagenais G
AD  - Institut Universitaire de Cardiologie et de Pneumologie de Quebec, Quebec,
      Canada.
FAU - Wielgosz, Andreas
AU  - Wielgosz A
AD  - Department of Medicine, University of Ottawa, Ottawa, Ontario, Canada.
FAU - Lear, Scott A
AU  - Lear SA
AD  - Faculty of Health Sciences, Simon Fraser University and Division of Cardiology,
      Providence Health Care, Vancouver, British Columbia, Canada.
FAU - McQueen, Matthew J
AU  - McQueen MJ
AD  - Population Health Research Institute, Hamilton Health Sciences, McMaster
      University, Hamilton, Canada; Department of Pathology and Molecular Medicine,
      McMaster University, Hamilton, Ontario, Canada.
FAU - Zeidler, Johannes
AU  - Zeidler J
AD  - Department of Pathology and Molecular Medicine, McMaster University, Hamilton,
      Ontario, Canada.
FAU - Fu, Lily
AU  - Fu L
AD  - Department of Pathology and Molecular Medicine, McMaster University, Hamilton,
      Ontario, Canada.
FAU - DeJesus, Jane
AU  - DeJesus J
AD  - Population Health Research Institute, Hamilton Health Sciences, McMaster
      University, Hamilton, Canada.
FAU - Rangarajan, Sumathy
AU  - Rangarajan S
AD  - Population Health Research Institute, Hamilton Health Sciences, McMaster
      University, Hamilton, Canada.
FAU - Bourlaud, Anne-Sophie
AU  - Bourlaud AS
AD  - Institut Universitaire de Cardiologie et de Pneumologie de Quebec, Quebec,
      Canada.
FAU - De Bluts, Anne Leblanc
AU  - De Bluts AL
AD  - Institut Universitaire de Cardiologie et de Pneumologie de Quebec, Quebec,
      Canada.
FAU - Corber, Erica
AU  - Corber E
AD  - Faculty of Health Sciences, Simon Fraser University and Division of Cardiology,
      Providence Health Care, Vancouver, British Columbia, Canada.
FAU - de Jong, Veronica
AU  - de Jong V
AD  - Faculty of Health Sciences, Simon Fraser University and Division of Cardiology,
      Providence Health Care, Vancouver, British Columbia, Canada.
FAU - Boomgaardt, Jacob
AU  - Boomgaardt J
AD  - Department of Medicine, University of Ottawa, Ottawa, Ontario, Canada.
FAU - Shane, Alexandra
AU  - Shane A
AD  - Department of Medicine, University of Ottawa, Ottawa, Ontario, Canada.
FAU - Jiang, Ying
AU  - Jiang Y
AD  - Social Determinants and Science Integration Directorate, Public Health Agency of 
      Canada, Ottawa, Canada.
FAU - de Groh, Margaret
AU  - de Groh M
AD  - Social Determinants and Science Integration Directorate, Public Health Agency of 
      Canada, Ottawa, Canada.
FAU - O'Donnell, Martin J
AU  - O'Donnell MJ
AD  - Population Health Research Institute, Hamilton Health Sciences, McMaster
      University, Hamilton, Canada; Department of Medicine, McMaster University,
      Hamilton, Ontario, Canada; HRB Clinical Research Facility, NUI Galway, Ireland.
FAU - Yusuf, Salim
AU  - Yusuf S
AD  - Population Health Research Institute, Hamilton Health Sciences, McMaster
      University, Hamilton, Canada; Department of Clinical Epidemiology and
      Biostatistics, McMaster University, Hamilton, Ontario, Canada; Department of
      Medicine, McMaster University, Hamilton, Ontario, Canada.
FAU - Teo, Koon
AU  - Teo K
AD  - Population Health Research Institute, Hamilton Health Sciences, McMaster
      University, Hamilton, Canada; Department of Clinical Epidemiology and
      Biostatistics, McMaster University, Hamilton, Ontario, Canada; Department of
      Medicine, McMaster University, Hamilton, Ontario, Canada.
LA  - eng
PT  - Journal Article
PT  - Multicenter Study
PT  - Research Support, Non-U.S. Gov't
DEP - 20150625
PL  - England
TA  - Can J Cardiol
JT  - The Canadian journal of cardiology
JID - 8510280
RN  - 0 (Potassium, Dietary)
RN  - 0 (Sodium, Dietary)
RN  - 9NEZ333N27 (Sodium)
RN  - RWP5GA015D (Potassium)
SB  - IM
CIN - Can J Cardiol. 2016 Mar;32(3):283-5. PMID: 26514753
MH  - Adult
MH  - Aged
MH  - Canada/epidemiology
MH  - Circadian Rhythm
MH  - Female
MH  - Follow-Up Studies
MH  - Humans
MH  - Hypertension/*epidemiology/physiopathology/urine
MH  - Male
MH  - Middle Aged
MH  - Morbidity/trends
MH  - *Nutrition Assessment
MH  - *Population Surveillance
MH  - Potassium/*urine
MH  - Potassium, Dietary/*administration & dosage
MH  - Prospective Studies
MH  - Rural Population
MH  - Sodium/*urine
MH  - Sodium, Dietary/*administration & dosage
MH  - Urban Population
MH  - Urinalysis
EDAT- 2015/10/12 06:00
MHDA- 2016/07/13 06:00
CRDT- 2015/10/12 06:00
PHST- 2015/03/30 [received]
PHST- 2015/05/31 [revised]
PHST- 2015/06/16 [accepted]
PHST- 2015/06/25 [aheadofprint]
AID - S0828-282X(15)00476-6 [pii]
AID - 10.1016/j.cjca.2015.06.020 [doi]
PST - ppublish
SO  - Can J Cardiol. 2016 Mar;32(3):319-26. doi: 10.1016/j.cjca.2015.06.020. Epub 2015 
      Jun 25.

PMID- 26451874
OWN - NLM
STAT- MEDLINE
DA  - 20160213
DCOM- 20160620
LR  - 20160403
IS  - 1535-4970 (Electronic)
IS  - 1073-449X (Linking)
VI  - 193
IP  - 4
DP  - 2016 Feb 15
TI  - Pulmonary Disease and Age at Immigration among Hispanics. Results from the
      Hispanic Community Health Study/Study of Latinos.
PG  - 386-95
LID - 10.1164/rccm.201506-1211OC [doi]
AB  - RATIONALE: Asthma has been reported to be more prevalent among Hispanics of
      Puerto Rican heritage than among other Hispanics and among Hispanics born in the 
      United States or who immigrated as children than among those who came as adults; 
      however, direct comparisons across Hispanic groups are lacking. OBJECTIVES: To
      test whether asthma is more prevalent among Hispanics of Puerto Rican heritage
      than among other Hispanic groups, whether asthma is associated with age of
      immigration, and whether chronic obstructive pulmonary disease varies by heritage
      in a large, population-based cohort of Hispanics in the United States. METHODS:
      The Hispanic Community Health Study/Study of Latinos researchers recruited a
      population-based probability sample of 16,415 Hispanics/Latinos, 18-74 years of
      age, in New York City, Chicago, Miami, and San Diego. Participants self-reported 
      Puerto Rican, Cuban, Dominican, Mexican, Central American, or South American
      heritage; birthplace; and, if relevant, age at immigration. A respiratory
      questionnaire and standardized spirometry were performed with post-bronchodilator
      measures for those with airflow limitation. MEASUREMENTS AND MAIN RESULTS: The
      prevalence of physician-diagnosed asthma among Puerto Ricans (36.5%; 95%
      confidence interval, 33.6-39.5%) was higher than among other Hispanics (odds
      ratio, 3.9; 95% confidence interval, 3.3-4.6). Hispanics who were born in the
      mainland United States or had immigrated as children had a higher asthma
      prevalence than those who had immigrated as adults (19.6, 19.4, and 14.1%,
      respectively; P < 0.001). Current asthma, bronchodilator responsiveness, and
      wheeze followed similar patterns. Chronic obstructive pulmonary disease
      prevalence was higher among Puerto Ricans (14.1%) and Cubans (9.8%) than among
      other Hispanics (<6.0%), but it did not vary across Hispanic heritages after
      adjustment for smoking and prior asthma (P = 0.22), by country of birth, or by
      age at immigration. CONCLUSIONS: Asthma was more prevalent among Puerto Ricans,
      other Hispanics born in the United States, and those who had immigrated as
      children than among other Hispanics. In contrast, the higher prevalence of
      chronic obstructive pulmonary disease among Puerto Ricans and Cubans was largely 
      reflective of differential smoking patterns and asthma.
FAU - Barr, R Graham
AU  - Barr RG
AD  - 1 Department of Medicine and.
AD  - 2 Department of Epidemiology, Columbia University Medical Center, New York, New
      York.
FAU - Aviles-Santa, Larissa
AU  - Aviles-Santa L
AD  - 3 Division of Cardiovascular Sciences, NHLBI, National Institutes of Health,
      Bethesda, Maryland.
FAU - Davis, Sonia M
AU  - Davis SM
AD  - 4 Department of Biostatistics and.
FAU - Aldrich, Tom K
AU  - Aldrich TK
AD  - 5 Department of Medicine and.
FAU - Gonzalez, Franklyn 2nd
AU  - Gonzalez F 2nd
AD  - 4 Department of Biostatistics and.
FAU - Henderson, Ashley G
AU  - Henderson AG
AD  - 6 Department of Medicine, University of North Carolina, Chapel Hill, North
      Carolina.
FAU - Kaplan, Robert C
AU  - Kaplan RC
AD  - 7 Department of Epidemiology, Albert Einstein College of Medicine, Bronx, New
      York.
FAU - LaVange, Lisa
AU  - LaVange L
AD  - 4 Department of Biostatistics and.
FAU - Liu, Kiang
AU  - Liu K
AD  - 8 Department of Preventative Medicine and.
FAU - Loredo, Jose S
AU  - Loredo JS
AD  - 9 Department of Medicine, University of California, San Diego, La Jolla,
      California; and.
FAU - Mendes, Eliana S
AU  - Mendes ES
AD  - 10 Department of Medicine, University of Miami, Miami, Florida.
FAU - Ni, Ai
AU  - Ni A
AD  - 4 Department of Biostatistics and.
FAU - Ries, Andrew
AU  - Ries A
AD  - 9 Department of Medicine, University of California, San Diego, La Jolla,
      California; and.
FAU - Salathe, Matthias
AU  - Salathe M
AD  - 10 Department of Medicine, University of Miami, Miami, Florida.
FAU - Smith, Lewis J
AU  - Smith LJ
AD  - 11 Department of Medicine, Northwestern University, Chicago, Illinois.
LA  - eng
GR  - N01-HC-95159/HC/NHLBI NIH HHS/United States
GR  - N01-HC-95160/HC/NHLBI NIH HHS/United States
GR  - N01-HC-95161/HC/NHLBI NIH HHS/United States
GR  - N01-HC-95162/HC/NHLBI NIH HHS/United States
GR  - N01-HC-95163/HC/NHLBI NIH HHS/United States
GR  - N01-HC-95164/HC/NHLBI NIH HHS/United States
GR  - N01-HC-95165/HC/NHLBI NIH HHS/United States
GR  - N01-HC-95166/HC/NHLBI NIH HHS/United States
GR  - N01-HC-95167/HC/NHLBI NIH HHS/United States
GR  - N01-HC-95168/HC/NHLBI NIH HHS/United States
GR  - N01-HC-95169/HC/NHLBI NIH HHS/United States
GR  - N01-HC65233/HC/NHLBI NIH HHS/United States
GR  - N01-HC65234/HC/NHLBI NIH HHS/United States
GR  - N01-HC65235/HC/NHLBI NIH HHS/United States
GR  - N01-HC65236/HC/NHLBI NIH HHS/United States
GR  - N01-HC65237/HC/NHLBI NIH HHS/United States
GR  - P30 ES009089/ES/NIEHS NIH HHS/United States
GR  - R01-HL077612/HL/NHLBI NIH HHS/United States
GR  - R01-HL083091/HL/NHLBI NIH HHS/United States
GR  - RC1-HL100543/HL/NHLBI NIH HHS/United States
GR  - UL1-TR-000040/TR/NCATS NIH HHS/United States
GR  - UL1-TR-001079/TR/NCATS NIH HHS/United States
PT  - Journal Article
PT  - Research Support, N.I.H., Extramural
PL  - United States
TA  - Am J Respir Crit Care Med
JT  - American journal of respiratory and critical care medicine
JID - 9421642
SB  - AIM
SB  - IM
CIN - Am J Respir Crit Care Med. 2016 Feb 15;193(4):348-50. PMID: 26871667
MH  - Adult
MH  - Age Factors
MH  - Asthma/*epidemiology
MH  - Central America/ethnology
MH  - Cohort Studies
MH  - Emigrants and Immigrants/*statistics & numerical data
MH  - Emigration and Immigration
MH  - Female
MH  - Health Surveys/*statistics & numerical data
MH  - Hispanic Americans/*ethnology/*statistics & numerical data
MH  - Humans
MH  - Male
MH  - Mexico/ethnology
MH  - Middle Aged
MH  - Odds Ratio
MH  - Prevalence
MH  - Pulmonary Disease, Chronic Obstructive/*epidemiology
MH  - Risk Factors
MH  - South America/ethnology
MH  - Spirometry
MH  - Surveys and Questionnaires
MH  - United States/epidemiology
MH  - West Indies/ethnology
PMC - PMC4803083
OID - NLM: PMC4803083 [Available on 02/15/17]
OTO - NOTNLM
OT  - asthma
OT  - chronic obstructive pulmonary disease
OT  - race/ethnicity
OT  - social determinants of health
EDAT- 2015/10/10 06:00
MHDA- 2016/06/21 06:00
CRDT- 2015/10/10 06:00
PMCR- 2017/02/15 00:00
AID - 10.1164/rccm.201506-1211OC [doi]
PST - ppublish
SO  - Am J Respir Crit Care Med. 2016 Feb 15;193(4):386-95. doi:
      10.1164/rccm.201506-1211OC.

PMID- 26382241
OWN - NLM
STAT- MEDLINE
DA  - 20151218
DCOM- 20160104
LR  - 20160719
IS  - 1474-547X (Electronic)
IS  - 0140-6736 (Linking)
VI  - 386
IP  - 10010
DP  - 2015 Dec 5
TI  - Changes in health in England, with analysis by English regions and areas of
      deprivation, 1990-2013: a systematic analysis for the Global Burden of Disease
      Study 2013.
PG  - 2257-74
LID - 10.1016/S0140-6736(15)00195-6 [doi]
LID - S0140-6736(15)00195-6 [pii]
AB  - BACKGROUND: In the Global Burden of Disease Study 2013 (GBD 2013), knowledge
      about health and its determinants has been integrated into a comparable framework
      to inform health policy. Outputs of this analysis are relevant to current policy 
      questions in England and elsewhere, particularly on health inequalities. We use
      GBD 2013 data on mortality and causes of death, and disease and injury incidence 
      and prevalence to analyse the burden of disease and injury in England as a whole,
      in English regions, and within each English region by deprivation quintile. We
      also assess disease and injury burden in England attributable to potentially
      preventable risk factors. England and the English regions are compared with the
      remaining constituent countries of the UK and with comparable countries in the
      European Union (EU) and beyond. METHODS: We extracted data from the GBD 2013 to
      compare mortality, causes of death, years of life lost (YLLs), years lived with a
      disability (YLDs), and disability-adjusted life-years (DALYs) in England, the UK,
      and 18 other countries (the first 15 EU members [apart from the UK] and
      Australia, Canada, Norway, and the USA [EU15+]). We extended elements of the
      analysis to English regions, and subregional areas defined by deprivation
      quintile (deprivation areas). We used data split by the nine English regions
      (corresponding to the European boundaries of the Nomenclature for Territorial
      Statistics level 1 [NUTS 1] regions), and by quintile groups within each English 
      region according to deprivation, thereby making 45 regional deprivation areas.
      Deprivation quintiles were defined by area of residence ranked at national level 
      by Index of Multiple Deprivation score, 2010. Burden due to various risk factors 
      is described for England using new GBD methodology to estimate independent and
      overlapping attributable risk for five tiers of behavioural, metabolic, and
      environmental risk factors. We present results for 306 causes and 2337 sequelae, 
      and 79 risks or risk clusters. FINDINGS: Between 1990 and 2013, life expectancy
      from birth in England increased by 5.4 years (95% uncertainty interval 5.0-5.8)
      from 75.9 years (75.9-76.0) to 81.3 years (80.9-81.7); gains were greater for men
      than for women. Rates of age-standardised YLLs reduced by 41.1% (38.3-43.6),
      whereas DALYs were reduced by 23.8% (20.9-27.1), and YLDs by 1.4% (0.1-2.8). For 
      these measures, England ranked better than the UK and the EU15+ means. Between
      1990 and 2013, the range in life expectancy among 45 regional deprivation areas
      remained 8.2 years for men and decreased from 7.2 years in 1990 to 6.9 years in
      2013 for women. In 2013, the leading cause of YLLs was ischaemic heart disease,
      and the leading cause of DALYs was low back and neck pain. Known risk factors
      accounted for 39.6% (37.7-41.7) of DALYs; leading behavioural risk factors were
      suboptimal diet (10.8% [9.1-12.7]) and tobacco (10.7% [9.4-12.0]).
      INTERPRETATION: Health in England is improving although substantial opportunities
      exist for further reductions in the burden of preventable disease. The gap in
      mortality rates between men and women has reduced, but marked health inequalities
      between the least deprived and most deprived areas remain. Declines in mortality 
      have not been matched by similar declines in morbidity, resulting in people
      living longer with diseases. Health policies must therefore address the causes of
      ill health as well as those of premature mortality. Systematic action locally and
      nationally is needed to reduce risk exposures, support healthy behaviours,
      alleviate the severity of chronic disabling disorders, and mitigate the effects
      of socioeconomic deprivation. FUNDING: Bill & Melinda Gates Foundation and Public
      Health England.
CI  - Copyright (c) 2015 Newton et al. Open Access article distributed under the terms 
      of CC BY. Published by Elsevier Ltd.. All rights reserved.
FAU - Newton, John N
AU  - Newton JN
AD  - Public Health England, London, UK; University of Manchester, Manchester, UK.
      Electronic address: john.newton@phe.gov.uk.
FAU - Briggs, Adam D M
AU  - Briggs AD
AD  - University of Oxford, Oxford, UK.
FAU - Murray, Christopher J L
AU  - Murray CJ
AD  - Institute for Health Metrics and Evaluation, Seattle, WA, USA.
FAU - Dicker, Daniel
AU  - Dicker D
AD  - Institute for Health Metrics and Evaluation, Seattle, WA, USA.
FAU - Foreman, Kyle J
AU  - Foreman KJ
AD  - Institute for Health Metrics and Evaluation, Seattle, WA, USA.
FAU - Wang, Haidong
AU  - Wang H
AD  - Institute for Health Metrics and Evaluation, Seattle, WA, USA.
FAU - Naghavi, Mohsen
AU  - Naghavi M
AD  - Institute for Health Metrics and Evaluation, Seattle, WA, USA.
FAU - Forouzanfar, Mohammad H
AU  - Forouzanfar MH
AD  - Institute for Health Metrics and Evaluation, Seattle, WA, USA.
FAU - Ohno, Summer Lockett
AU  - Ohno SL
AD  - Institute for Health Metrics and Evaluation, Seattle, WA, USA.
FAU - Barber, Ryan M
AU  - Barber RM
AD  - Institute for Health Metrics and Evaluation, Seattle, WA, USA.
FAU - Vos, Theo
AU  - Vos T
AD  - Institute for Health Metrics and Evaluation, Seattle, WA, USA.
FAU - Stanaway, Jeffrey D
AU  - Stanaway JD
AD  - Institute for Health Metrics and Evaluation, Seattle, WA, USA.
FAU - Schmidt, Jurgen C
AU  - Schmidt JC
AD  - Public Health England, London, UK.
FAU - Hughes, Andrew J
AU  - Hughes AJ
AD  - Public Health England, London, UK.
FAU - Fay, Derek F J
AU  - Fay DF
AD  - Public Health England, London, UK.
FAU - Ecob, Russell
AU  - Ecob R
AD  - Public Health England, London, UK.
FAU - Gresser, Charis
AU  - Gresser C
AD  - Public Health England, London, UK.
FAU - McKee, Martin
AU  - McKee M
AD  - Department of Health Services Research and Policy, London School of Hygiene &
      Tropical Medicine, London, UK.
FAU - Rutter, Harry
AU  - Rutter H
AD  - London School of Hygiene & Tropical Medicine, Oxford Martin School, University of
      Oxford, Oxford, UK.
FAU - Abubakar, Ibrahim
AU  - Abubakar I
AD  - Public Health England, London, UK; Centre for Infectious Disease Epidemiology and
      MRC Clinical Trials Unit, London, UK.
FAU - Ali, Raghib
AU  - Ali R
AD  - INDOX Cancer Research Network, Oxford, UK; John Radcliffe Hospital, Oxford, UK;
      Green-Templeton College, University of Oxford, Oxford, UK.
FAU - Anderson, H Ross
AU  - Anderson HR
AD  - Population Health Research Institute, Hamilton, ON, Canada; MRC-PHE Centre for
      Environment and Health, London, UK; St George's, University of London, London,
      UK.
FAU - Banerjee, Amitava
AU  - Banerjee A
AD  - University of Birmingham, Birmingham, UK.
FAU - Bennett, Derrick A
AU  - Bennett DA
AD  - Clinical Trials Service Unit and Epidemiological Studies Unit, Nuffield
      Department of Population Health, University of Oxford, Oxford, UK.
FAU - Bernabe, Eduardo
AU  - Bernabe E
AD  - King's College London Dental Institute, London, UK.
FAU - Bhui, Kamaldeep S
AU  - Bhui KS
AD  - Wolfson Institute of Preventive Medicine, Barts & The London School of Medicine, 
      Queen Mary University of London, London, UK.
FAU - Biryukov, Stanley M
AU  - Biryukov SM
AD  - Institute for Health Metrics and Evaluation, Seattle, WA, USA.
FAU - Bourne, Rupert R
AU  - Bourne RR
AD  - Vision & Eye Research Unit, Anglia Ruskin University, Cambridge, UK.
FAU - Brayne, Carol E G
AU  - Brayne CE
AD  - Cambridge Institute of Public Health, University of Cambridge, Cambridge, UK.
FAU - Bruce, Nigel G
AU  - Bruce NG
AD  - University of Liverpool, Liverpool, UK.
FAU - Brugha, Traolach S
AU  - Brugha TS
AD  - University of Leicester, Leicester, UK.
FAU - Burch, Michael
AU  - Burch M
AD  - Great Ormond Street Hospital for Children, London, UK.
FAU - Capewell, Simon
AU  - Capewell S
AD  - University of Liverpool, Liverpool, UK.
FAU - Casey, Daniel
AU  - Casey D
AD  - Institute for Health Metrics and Evaluation, Seattle, WA, USA.
FAU - Chowdhury, Rajiv
AU  - Chowdhury R
AD  - University of Cambridge, Cambridge, UK.
FAU - Coates, Matthew M
AU  - Coates MM
AD  - Institute for Health Metrics and Evaluation, Seattle, WA, USA.
FAU - Cooper, Cyrus
AU  - Cooper C
AD  - MRC Lifecourse Epidemiology Unit, University of Southampton, Southhampton, UK.
FAU - Critchley, Julia A
AU  - Critchley JA
AD  - St George's, University of London, London, UK.
FAU - Dargan, Paul I
AU  - Dargan PI
AD  - Guy's and St Thomas' NHS Foundation Trust, London, UK.
FAU - Dherani, Mukesh K
AU  - Dherani MK
AD  - University of Liverpool, Liverpool, UK.
FAU - Elliott, Paul
AU  - Elliott P
AD  - Department of Epidemiology and Biostatistics, MRC-PHE Centre for Environment and 
      Health, Imperial College London, London, UK.
FAU - Ezzati, Majid
AU  - Ezzati M
AD  - MRC-PHE Centre for Population Health, School of Public Health, Imperial College
      London, London, UK.
FAU - Fenton, Kevin A
AU  - Fenton KA
AD  - Public Health England, London, UK.
FAU - Fraser, Maya S
AU  - Fraser MS
AD  - Institute for Health Metrics and Evaluation, Seattle, WA, USA.
FAU - Furst, Thomas
AU  - Furst T
AD  - Department of Infectious Disease Epidemiology, Imperial College London, London,
      UK.
FAU - Greaves, Felix
AU  - Greaves F
AD  - Public Health England, London, UK; Department of Primary Care and Public Health, 
      Imperial College London, London, UK.
FAU - Green, Mark A
AU  - Green MA
AD  - School of Health and Related Research (ScHARR), University of Sheffield,
      Sheffield, UK.
FAU - Gunnell, David J
AU  - Gunnell DJ
AD  - School of Social and Community Medicine, University of Bristol, Bristol, UK.
FAU - Hannigan, Bernadette M
AU  - Hannigan BM
AD  - Public Health England, London, UK; Ulster University, Coleraine, Northern
      Ireland.
FAU - Hay, Roderick J
AU  - Hay RJ
AD  - International Foundation for Dermatology, London, UK.
FAU - Hay, Simon I
AU  - Hay SI
AD  - Institute for Health Metrics and Evaluation, Seattle, WA, USA; Wellcome Trust
      Centre for Human Genetics, University of Oxford, Oxford, UK.
FAU - Hemingway, Harry
AU  - Hemingway H
AD  - University College London, London, UK; Farr Institute of Health Informatics
      Research, London, UK.
FAU - Larson, Heidi J
AU  - Larson HJ
AD  - Institute for Health Metrics and Evaluation, Seattle, WA, USA; Department of
      Infectious Disease Epidemiology, London School of Hygiene & Tropical Medicine,
      London, UK.
FAU - Looker, Katharine J
AU  - Looker KJ
AD  - School of Social and Community Medicine, University of Bristol, Bristol, UK.
FAU - Lunevicius, Raimundas
AU  - Lunevicius R
AD  - University of Liverpool, Liverpool, UK; Aintree University Hospital NHS
      Foundation Trust, University of Liverpool, Liverpool, UK.
FAU - Lyons, Ronan A
AU  - Lyons RA
AD  - Farr Institute, College of Medicine, Swansea University, Swansea, UK.
FAU - Marcenes, Wagner
AU  - Marcenes W
AD  - Queen Mary University of London.
FAU - Mason-Jones, Amanda J
AU  - Mason-Jones AJ
AD  - Department of Health Sciences, University of York, York, UK; Adolescent Health
      Research Unit, University of Cape Town, Cape Town, South Africa.
FAU - Matthews, Fiona E
AU  - Matthews FE
AD  - Cambridge Institute of Public Health, University of Cambridge, Cambridge, UK;
      Institute of Health and Society, Newcastle University, Newcastle, UK.
FAU - Moller, Henrik
AU  - Moller H
AD  - Cancer Epidemiology and Population Health, King's College London, London, UK.
FAU - Murdoch, Michele E
AU  - Murdoch ME
AD  - West Hertfordshire Hospitals NHS Trust, Hertfordshire, UK.
FAU - Newton, Charles R
AU  - Newton CR
AD  - University of Oxford, Oxford, UK.
FAU - Pearce, Neil
AU  - Pearce N
AD  - London School of Hygiene & Tropical Medicine, Oxford Martin School, University of
      Oxford, Oxford, UK.
FAU - Piel, Frederic B
AU  - Piel FB
AD  - University of Oxford, Oxford, UK.
FAU - Pope, Daniel
AU  - Pope D
AD  - University of Liverpool, Liverpool, UK.
FAU - Rahimi, Kazem
AU  - Rahimi K
AD  - George Institute for Global Health and Division of Cardiovascular Medicine,
      Oxford Martin School, University of Oxford, Oxford, UK.
FAU - Rodriguez, Alina
AU  - Rodriguez A
[truncated: 4,212,479 more chars]
